# Supplementary material for: Quantitative perturbation-based analysis of gene expression predicts enhancer activity in early Drosophila embryo
Source: eLife. 2016 May 6;5:e08445. doi: 10.7554/eLife.08445 (PMC4859806; doi:10.7554/eLife.08445)
Supplement: Figure 4—figure supplement 2—source data 1. — Sensitivity analysis for each model including first- and second-order sensitivity of parameters and plots of these values. DOI: http://dx.doi.org/10.7554/eLife.08445.012 [file elife-08445-fig4-figsupp2-data1.xlsx]

## Sheet: C4Q7
Second Order Sensitivity	Dl	Tw	Sn	HomoCoop1	HomoCoop2	HeteroCoop1	HeterCoop2	Sna-Dl1	Sna-Dl2	Sna-Dl3	Sna-Dl4	Sna-Tw1	Sna-Tw2	Sna-Tw3	Sna-Tw4		2nd Order Sensitivity
Dl	0															0.0547399	0.0547399
Tw	0	0														0.0279403	0.0279403
Sn	2.07625e-05	0	0													0.113797	0.113818
HomoCoop1	0	0	0.0378496	0												0.00973954	0.0475891
HomoCoop2	0	0	0.0215988	0	0											0.0166866	0.0382854
HeterCoop1	0	0	0	0.00202955	0	0										0.00873181	0.0107614
HeterCoop2	0	0.0207014	0.00936063	0.00551004	0.00464123	0	0									0.00774135	0.0479547
Sna-Dl1	0.00607287	0	0.025346	0	0.00297705	0.000953638	0.00274284	0								0.000674995	0.0387674
Sna-Dl2	0.0070262	0	0.000714433	0	0.000589886	0	0	0.000674995	0							0.0119519	0.0209574
Sna-Dl3	0.00776808	0	0.0189269	0.00103986	0.000335766	0.000873882	0	0	5.18481e-06	0						0.0255206	0.0544702
Sna-Dl4	0	0.00183202	0	4.27958e-05	0	0.000768824	0	0	0.00469046	0.013972	0					0.0128108	0.0341169
Sna-Tw1	0.0180311	6.38573e-05	0	0	0.00545714	0.000283257	0	0	0.00180691	0.000107884	0.0038217	0				0.0182062	0.047778
Sna-Tw2	0.00843101	0.00238284	0	0	0	0	1.63894e-05	0	0.00453945	0.000539365	0.000561424	0.00177688	0			0	0.0182474
Sna-Tw3	0	0.00296011	0	0	0.00268553	0.00438867	0.00495528	0	0	0.0109013	0.00798092	0.00871213	0	0		0	0.042584
Sna-Tw4	0.00738996	0	5.97375e-07	0.0011173	0	0.00146354	2.68329e-05	0	0.000909881	0	0.000446777	0.00771723	0	0	0	0	0.0190721
	0.0547399	0.0279403	0.113797	0.00973954	0.0166866	0.00873181	0.00774135	0.000674995	0.0119519	0.0255206	0.0128108	0.0182062	0	0	0
	0	0.0547399	0.0547399
	0	0.0279403	0.0279403
	0.216579	0.113818	0.330397
	0.00593712	0.0475891	0.0535263
	0	0.0382854	0.0382854
	0.00186045	0.0107614	0.0126218
	0.0216178	0.0479547	0.0695725
	0.0746594	0.0387674	0.113427
	0.000311354	0.0209574	0.0212688
	0.00150266	0.0544702	0.0559729
	0	0.0341169	0.0341169
	0.00158741	0.047778	0.0493654
	0.00555385	0.0182474	0.0238012
	0.00589016	0.042584	0.0484742
	0.00113393	0.0190721	0.020206
	0.336634	0.617082
	0.645175
Normalized	1st Order	2nd Order	Sum of 1st and 2nd Order
Dl	0	0.0848451	0.0848451
Tw	0	0.0433065	0.0433065
Sn	0.335691	0.176414	0.512105
HomoCoop1	0.00920234	0.0737616	0.082964
HomoCoop2	0	0.0593411	0.0593411
HeterCoop1	0.00288363	0.0166798	0.0195634
HeterCoop2	0.0335069	0.0743282	0.107835
Sna-Dl1	0.11572	0.0600882	0.175808
Sna-Dl2	0.000482589	0.0324833	0.0329659
Sna-Dl3	0.00232907	0.0844272	0.0867562
Sna-Dl4	0	0.0528801	0.0528801
Sna-Tw1	0.00246043	0.0740544	0.0765149
Sna-Tw2	0.0086083	0.0282828	0.0368911
Sna-Tw3	0.00912956	0.0660038	0.0751334
Sna-Tw4	0.00175755	0.0295612	0.0313187
	Dl	Tw	Sn
	0
	0	0
	0.00862603	0.00050409	0
	0	0	0.081353
	0	0.00413119	0.0167397
	0	0.00663388	0.00520007
Dl	0	0	0
Tw	0	0.00627028	0.000650268
Sn	0	0	0.0114724
HomoCoop1	0	0	0
HomoCoop2	0.00390441	0	0.0110063
HomoCoop3	0.000238216	0.000274304	0
HeterCoop1	0.0112311	0.000212774	0
HeterCoop2	0.00511528	0	0
HeterCoop3	0.0129627	0	5.30454e-05
Sna-Dl2	0.00458252	0.000301607	0.0121739
Sna-Dl3	0	0	0.000910893
Sna-Dl4	0.00140393	0.000701621	0
Sna-Dl5	0.005445	0	0.0156762
Sna-Dl6	0.000441305	0.00492191	0.000848969	HomoCoop1
Sna-Dl8	0.00220727	0.00486413	0		HomoCoop2	HomoCoop3	HeteroCoop1	HeterCoop2	HeterCoop3	Sna-Dl2	Sna-Dl3	Sna-Dl4	Sna-Dl5	Sna-Dl6	Sna-Dl8
Sna-Dl10
Sna-Tw2	0.0561578	0.0288158	0.156085
Sna-Tw5				0
Sna-Tw6				0.0012006
Sna-Tw7				0.00737789	0
Sna-Tw9				0	0	0										Sna-Dl10
				0	7.21045e-05	0.00283177	0
				0.00561924	0.00267964	0	0	0
				0.00105829	0.00173721	0	0.00228193	0	0
				0.00544132	0.000526413	0	0.0130163	0.00678001	0.00255978	0
				0	0.00253638	0.000237302	0.000621108	0	0.00408195	0.0212733	0
				0	0.00035838	0.00238804	0	0	0	2.2455e-06	0.00429154	0					Sna-Tw2
				0.000267576	0	0.00942305	0	0.00308986	0	0.000510068	0	0	0					Sna-Tw5
				0.000705186	0.000380075	8.47351e-07	0.00501699	0	8.88726e-05	0.0195839	0	0	0	0					Sna-Tw6	Sna-Tw7	Sna-Tw9
				0.00924259	0.0072153	0.000963132	0	4.74045e-05	1.48848e-05	0.00466534	0.00784532	0.012977	0	0	0
				0.00133232	0.00210234	0.00406974	0	6.41541e-05	0	0.00228148	0	0	0.000394168	1.58726e-05	0
				0	0.0240383	0.00713347	0	0.015042	0	1.40343e-06	6.00996e-05	0	0.000120616	0.0115574	0.0139709
				0.056045	0.00535528	4.17279e-05	2.01786e-07	0.000336982	1.58811e-06	0	0	0.00270317	3.39214e-05	0	4.26256e-06								0.042971	0.0562	0.099171
				0	2.26354e-06	0.000368881	0.000243405	0	0.000537273	0.00557601	0	0	0	0	0								0.0102601	0.0288	0.0390601
				0.00200089	0	0.00255968	0.0209869	0	0.00386893	0	0.00144771	0	0.0108043	0.00708194	0.00237407								0.0719241	0.1561	0.228024
					0	0	0.000548924	6.83699e-05	9.58523e-05	0.000963332	0	0.00086337	0.00206765	0.0022138	0.000828423								0.0645221	0.0903	0.154822
				0.0902909												0							0.00672783	0.047	0.0537278
					0.0470037	0.0300176	0.0427158	0.0254288	0.0112491	0.0548571	0.0136447	0.0165436	0.0134206	0.020869	0.0171777	0							0.0511245	0.03	0.0811245
																0.00385347							0.00764973	0.0427	0.0503497
																0							0.0902909	0.0254	0.115691
																0							0.292928	0.0112	0.304128
																0.00663139							0.00385347	0.0549	0.0587535
																							0	0.0136	0.0136
																0.0104849	0						0	0.0165	0.0165
																	0.00112268						0.00663139	0.0134	0.0200314
																	0.0194734	0					0	0.0209	0.0209
																	0	0					0.0104849	0.0172	0.0276849
																	8.98982e-05	0	0				0.00112268	0.0105	0.0116227
																		0	0	0			0.0194734	0.0207	0.0401734
																	0.020686		0.00890739	0.0150285	0		0	0	0
																		0					8.98982e-05	0.0089	0.0089899
																			0.00890739	0.0150285	0		0	0.015	0.015
																							0.0446219	0	0.0446219

## Sheet: C4Q3
Second Order Sensitivity	Dl	Tw	Sn	HomoCoop1	HomoCoop2	HeteroCoop1	HeterCoop2	Sna-Dl	Sna-Tw		2nd Order Sensitivity
Dl	0									0.130799	0.130799
Tw	0.0964877	0								0.126843	0.223331
Sn	0.000851955	0.00314178	0							0.0669939	0.0709877
HomoCoop1	0	0.00873355	0.0186841	0						0.0148985	0.0423162
HomoCoop2	0	0.021404	0.00835535	0.00456851	0					0.0266713	0.0609991
HeterCoop1	0.00544167	0.00186417	0.000434358	0.00461243	0.00528456	0				0.0101918	0.027829
HeterCoop2	0	0.0776372	0.00656196	0.00462853	0.0115739	0.00664676	0			0.00717196	0.11422
Sna-Dl	0.0144143	0	0.0257969	0	0.000643701	0	0.00163416	0		0.0122347	0.0547238
Sna-Tw	0.0136031	0.0140626	0.00716125	0.00108904	0.0091691	0.00354509	0.0055378	0.0122347	0	0	0.0664027
									0
	0.130799	0.126843	0.0669939	0.0148985	0.0266713	0.0101918	0.00717196	0.0122347	0
	0.0754792	0.130799	0.206278
	0.0203998	0.223331	0.243731
	0.0702954	0.0709877	0.141283
	0.00186876	0.0423162	0.0441849
	0.00977792	0.0609991	0.0707771
	0.00109211	0.027829	0.0289212
	0.0132497	0.11422	0.12747
	0.314076	0.0547238	0.3688
	0.0148047	0.0664027	0.0812074
	0.521044	0.791609
	0.916848
Normalized	1st Order	2nd Order	Sum of 1st and 2nd Order
Dl	0.0823246	0.142661	0.224986
Tw	0.0222499	0.243586	0.265836
Sn	0.0766707	0.0774258	0.154096
HomoCoop1	0.00203824	0.0461539	0.0481922
HomoCoop2	0.0106647	0.0665313	0.0771961
HeterCoop1	0.00119116	0.0303529	0.0315441
HeterCoop2	0.0144514	0.124579	0.139031
Sna-Dl	0.342561	0.0596869	0.402248
Sna-Tw	0.0161474	0.0724249	0.0885724

## Sheet: C4Q2
Second Order Sensitivity	Dl	Tw	Sn	HomoCoop1	HomoCoop2	HeteroCoop1	HeterCoop2	Sna-Dl	Sna-Tw		2nd Order Sensitivity
Dl	0									0.188204	0.188204
Tw	0.117181	0								0.0966461	0.213827
Sn	0.00555841	0.00767336	0							0.0696492	0.0828809
HomoCoop1	0.0137515	0.016369	0.00285224	0						0.0156008	0.0485735
HomoCoop2	0.0113934	0.0172387	0.0301867	0.00709321	0					0.022165	0.0880769
HeterCoop1	0.0011073	0.0115989	0.0256412	0.00409316	0.00661723	0				0.00513799	0.0541958
HeterCoop2	0.0237466	0.0373939	0	0.00247796	0.0082343	0.00429561	0			0.0108358	0.0869842
Sna-Dl	0.00836387	0	0.00672006	6.05755e-05	0	4.27992e-05	0.000300259	0		0.00107626	0.0165638
Sna-Tw	0.00710225	0.00637222	0.004249	0.00187589	0.00731344	0.000799579	0.0105355	0.00107626	0	0	0.0393242
									0
	0.188204	0.0966461	0.0696492	0.0156008	0.022165	0.00513799	0.0108358	0.00107626	0
	0.103246	0.188204	0.29145
	0.024479	0.213827	0.238306
	0.0164967	0.0828809	0.0993776
	0.00350607	0.0485735	0.0520796
	0.00706294	0.0880769	0.0951398
	0.00211518	0.0541958	0.056311
	0.00528974	0.0869842	0.0922739
	0.324707	0.0165638	0.341271
	0.0246464	0.0393242	0.0639706
	0.511549	0.81863
	0.920864
Normalized	1st Order	2nd Order	Sum of 1st and 2nd Order
Dl	0.112118	0.204378	0.316496
Tw	0.0265826	0.232202	0.258785
Sn	0.0179144	0.0900034	0.107918
HomoCoop1	0.00380737	0.0527478	0.0565551
HomoCoop2	0.0076699	0.0956459	0.103316
HeterCoop1	0.00229695	0.0588532	0.0611501
HeterCoop2	0.00574432	0.0944593	0.100204
Sna-Dl	0.352611	0.0179873	0.370599
Sna-Tw	0.0267645	0.0427035	0.069468

## Sheet: C4Q4
Second Order Sensitivity	Dl	Tw	Sn	HomoCoop1	HomoCoop2	HeteroCoop1	HeterCoop2	Sna-Dl	Sna-Tw		2nd Order Sensitivity
Dl	0									0.139046	0.139046
Tw	0.0923162	0								0.165499	0.257815
Sn	0	0.00326195	0							0.0580836	0.0613455
HomoCoop1	0.00793821	0.0104396	0.0157818	0						0.0114799	0.0456395
HomoCoop2	0	0.0173332	0.00620842	0.00546343	0					0.0273142	0.0563193
HeterCoop1	0.0047064	0.00441725	0.000276275	0.00226177	0.00598456	0				0.00911233	0.0267586
HeterCoop2	0.0100974	0.115122	0.00431109	0.00325006	0.00851802	0.00564552	0			0.00379806	0.150742
Sna-Dl	0.0153454	0	0.0234464	0	0.000971298	0	0.00134007	0		0.0132684	0.0543715
Sna-Tw	0.00864201	0.0149247	0.00805963	0.000504661	0.0118403	0.00346681	0.00245799	0.0132684	0		0.0631645
									0
	0.139046	0.165499	0.0580836	0.0114799	0.0273142	0.00911233	0.00379806	0.0132684	0
	0.0764909	0.139046	0.215536
	0.0218579	0.257815	0.279673
	0.0507983	0.0613455	0.112144
	0.00145961	0.0456395	0.0470991
	0.00778384	0.0563193	0.0641031
	0.00244046	0.0267586	0.0291991
	0.0101852	0.150742	0.160927
	0.365566	0.0543715	0.419937
	0.0164556	0.0631645	0.0796202
	0.553038	0.855202
	0.980639
Normalized	1st Order	2nd Order	Sum of 1st and 2nd Order
Dl	0.0780011	0.141791	0.219792
Tw	0.0222895	0.262905	0.285195
Sn	0.0518012	0.0625567	0.114358
HomoCoop1	0.00148843	0.0465406	0.048029
HomoCoop2	0.00793752	0.0574312	0.0653687
HeterCoop1	0.00248865	0.0272869	0.0297756
HeterCoop2	0.0103862	0.153719	0.164105
Sna-Dl	0.372783	0.055445	0.428228
Sna-Tw	0.0167805	0.0644116	0.0811922

## Sheet: C7Q8
Second Order Sensitivity	Dl	Tw	Sn	HomoCoop1	HomoCoop2	HomoCoop3	HeteroCoop1	HeterCoop2	HeterCoop3	Sna-Dl2	Sna-Dl3	Sna-Dl4	Sna-Dl5	Sna-Dl6	Sna-Dl8	Sna-Dl10	Sna-Tw2	Sna-Tw5	Sna-Tw6	Sna-Tw7	Sna-Tw9
Dl	0																					0.0883168	0.0883168
Tw	0	0																				0.023597	0.023597
Sn	0.0101131	8.50873e-05	0																			0.114317	0.124515
HomoCoop1	0	0	0.0266733	0																		0.0658134	0.0924867
HomoCoop2	0	0	0.0307837	0.00192704	0																	0.0596376	0.0923484
HomoCoop3	0	0	0.03004	0.00706981	0.0030666	0																0.0137624	0.0539388
HeterCoop1	0	0.00509079	1.04617e-06	0	0.0119273	0	0															0.0144512	0.0314703
HeterCoop2	0.00338589	0.00494108	0.00162027	0.00147151	0	0	0	0														0.03976	0.0511787
HeterCoop3	0	0	0.0115793	0.00554606	0.0151311	0	0	0	0													0.00915443	0.0414109
Sna-Dl2	0.0183653	0	0	0	0.00165644	0.000260086	0.00258314	0.00492388	0.00271009	0												0.0578812	0.08838
Sna-Dl3	0.0091202	0	0.00468614	0.00485524	0	3.54097e-05	0.00463966	0	0.00443351	0.0204549	0											0.0207377	0.0689628
Sna-Dl4	0.00413709	0.000892142	0.00677057	0	0.000623967	0.000238274	0	0	0	5.93988e-06	0.00552835	0										0.0163058	0.0345021
Sna-Dl5	0.004136	0	0	0	0.00341343	0.00110779	0.000985409	0	0	0.000233695	0.000294889	0	0									0.00958965	0.0197609
Sna-Dl6	0.00477476	0	0	0.000228189	7.16733e-05	0	0.00468839	0.00105717	0.00126381	0.0233754	0	0.00849167	0	0								0.0199744	0.0639254
Sna-Dl8	0.00359526	0.00452684	0.000183666	0.000259905	0.00572288	0.000404072	0.000164732	2.80282e-05	4.32635e-05	0	0.00122993	0.00781413	0	0	0							0.0223693	0.046342
Sna-Dl10	0.00312293	0.000771828	0	0.00471744	0	6.18864e-05	0.000589992	0	0	2.30514e-05	0	0	0	0	0.0022401	0						0.012569	0.0240963
Sna-Tw2	9.00705e-06	2.38789e-05	0	0.00179899	0.00885009	0	0	0.015102	0	0	0.00706447	0	4.87981e-05	0.0139166	0.0176747	0	0					0.00134482	0.0658334
Sna-Tw5	0.0114544	0.00440065	0	0.0056967	0.0061453	0.00248267	0	0.00905576	0.000155569	0	0.00242634	0	0.000573432	0.00143436	0.00135893	0.00592912	0.00134482	0				4.77363e-08	0.0524581
Sna-Tw6	0	0	0.00194047	0.0266027	0.00302879	0.00752889	8.75694e-05	3.55511e-05	0.000464906	0.0085337	0.00336525	0	0.000311244	0	0	0	0	4.77363e-08	0			0.0083456	0.0602447
Sna-Tw7	0.0111184	0.00193521	3.87801e-05	0.00411129	0	0.00164105	0	0.000357759	0	0.00471684	0.000828476	0	0.00865617	0.00462341	0	0.000743632	0	0	0.000146596	0		0.0109634	0.0498809
Sna-Tw9	0.00498459	0.000929504	0	0.0015286	0	2.23944e-06	0.000712281	0.00919982	8.32812e-05	0.000537681	0	0	0	0	0.00109557	0.00589629	0	0	0.008199	0.0109634	0		0.0441322
	0.0883168	0.023597	0.114317	0.0658134	0.0596376	0.0137624	0.0144512	0.03976	0.00915443	0.0578812	0.0207377	0.0163058	0.00958965	0.0199744	0.0223693	0.012569	0.00134482	4.77363e-08	0.0083456	0.0109634	0
		0	0.0883168	0.0883168
		0	0.023597	0.023597
		0.278877	0.124515	0.403392
		0.00506956	0.0924867	0.0975563
		0.0180283	0.0923484	0.110377
		0.0417594	0.0539388	0.0956982
		0	0.0314703	0.0314703
		0.000763939	0.0511787	0.0519426
		0.0136067	0.0414109	0.0550176
		0.00629278	0.08838	0.0946728
		0.00860334	0.0689628	0.0775661
		0.00127424	0.0345021	0.0357764
		0.00714657	0.0197609	0.0269074
		0	0.0639254	0.0639254
		0.00235159	0.046342	0.0486936
		0.00298365	0.0240963	0.0270799
		0	0.0658334	0.0658334
		0.0038464	0.0524581	0.0563045
		0	0.0602447	0.0602447
		0	0.0498809	0.0498809
		0	0.0441322	0.0441322
		0.390603	1.21778
		0.999494
	Normalized	1st Order	2nd Order	Sum of 1st and 2nd Order
	Dl	0	0.0883615	0.0883615
	Tw	0	0.023609	0.023609
	Sn	0.279018	0.124578	0.403596
	HomoCoop1	0.00507212	0.0925336	0.0976057
	HomoCoop2	0.0180375	0.0923951	0.110433
	HomoCoop3	0.0417806	0.0539661	0.0957466
	HeterCoop1	0	0.0314862	0.0314862
	HeterCoop2	0.000764326	0.0512046	0.0519689
	HeterCoop3	0.0136136	0.0414319	0.0550455
	Sna-Dl1
	Sna-Dl2	0.00629597	0.0884248	0.0947208
	Sna-Dl3	0.0086077	0.0689977	0.0776054
	Sna-Dl4	0.00127488	0.0345196	0.0357945
	Sna-Dl5	0.00715019	0.0197709	0.0269211
	Sna-Dl6	0	0.0639578	0.0639578
	Sna-Dl7
	Sna-Dl8	0.00235278	0.0463655	0.0487183
	Sna-Dl9
	Sna-Dl10	0.00298516	0.0241085	0.0270936
	Sna-Tw1
	Sna-Tw2	0	0.0658667	0.0658667
	Sna-Tw3
	Sna-Tw4
	Sna-Tw5	0.00384835	0.0524846	0.056333
	Sna-Tw6	0	0.0602752	0.0602752
	Sna-Tw7	0	0.0499062	0.0499062
	Sna-Tw8
	Sna-Tw9	0	0.0441545	0.0441545
	Sna-Tw10

## Sheet: C11Q5
Second Order Sensitivity	Dl	Tw	Sn	Dl-Dl1	Dl-Dl2	Tw-Tw1	Sn-Sn1	Sn-Sn2	Dl-Tw1	Dl-Tw2	Sna-Dl1	Sna-Dl2	Sna-Dl3	Sna-Dl4	Sna-Tw1	Sna-Tw2	Sna-Tw3	Sna-Tw4
Dl	0																		0.0629286	0.0629286
Tw	0	0																	0.0362843	0.0362843
Sn	0.00546818	0.000385224	0																0.192253	0.198106
Dl-Dl1	0	0	4.53893e-05	0															0.025199	0.0252444
Dl-Dl2	0	0	0.0456071	0	0														0.016422	0.0620291
Tw-Tw1	0.000101286	0.00675084	0.00198965	0.000655621	0	0													0.0528674	0.0623648
Sn-Sn1	0	0	0.0144865	0.00123299	0.00684529	0.00680906	0												0.0445895	0.0739634
Sn-Sn2	0.00624915	0.00300467	0.047041	0.00442811	0.00270475	0.00795775	0.00755126	0											0.0299723	0.108909
Dl-Tw1	0	0	0	0.000831533	0	0.00239147	0	0.0115963	0										0.0208826	0.0357019
Dl-Tw2	0	0.00589096	0.00944925	0.000289026	0	0.0033054	0.00954249	0.00258812	0	0									0.0600536	0.0911189
Sna-Dl1	0.0206846	0	0.0111861	0.0114692	0.00103935	0.00181177	0.00724143	0	0.00956975	0.0171282	0								0.0318655	0.111996
Sna-Dl2	0.0183825	2.37104e-05	0.0139253	0	0.00158705	0.00581659	0.00424316	0	0.000447253	0	0.0196435	0							0.00413851	0.0682076
Sna-Dl3	0	0.00158758	0	0	0.000989684	0.00874408	0	0	1.08081e-05	0.00335591	0.000262171	4.67498e-05	0						0.0117145	0.0267115
Sna-Dl4	0.000718311	0.00110234	0	0.00474158	0	0.00463558	0.0159082	0	0.00327043	0.0327943	0	0.00152981	0.00705652	0					0.0449153	0.116672
Sna-Tw1	0.00409894	0.00158872	0.000250603	0.000752383	0.000216546	0.000277753	0	0	0.00171087	0.00118172	4.90722e-05	0.00256195	0.000662592	0.0015643	0				0.0164172	0.0313327
Sna-Tw2	0.00176529	0.00488507	0.0309263	0	0.00258613	0.00490194	0	0	0.0015893	0.0031366	0	0	0.00383774	0.0294598	0	0			0.0222987	0.105387
Sna-Tw3	0.00236524	4.80915e-06	0.0127245	0.000784358	2.47161e-06	0.00621599	0	0.0157879	0.00217333	0.00245697	0	0	8.80172e-06	0.00506608	0.015952	0	0		0.000699879	0.0642424
Sna-Tw4	0.00309507	0.0110603	0.00462079	1.42027e-05	0.000450766	0	0.000102981	0	0.00211087	0	0.0119107	0	0.000148835	0.00882505	0.000465195	0.0222987	0.000699879	0		0.0658034
	0.0629286	0.0362843	0.192253	0.025199	0.016422	0.0528674	0.0445895	0.0299723	0.0208826	0.0600536	0.0318655	0.00413851	0.0117145	0.0449153	0.0164172	0.0222987	0.000699879	0
		0	0.0629286	0.0629286
		0	0.0362843	0.0362843
		0.231653	0.198106	0.429759
		0.00344924	0.0252444	0.0286936
		0.0517032	0.0620291	0.113732
		7.99624e-05	0.0623648	0.0624447
		0.0181411	0.0739634	0.0921044
		0.0277791	0.108909	0.136688
		0	0.0357019	0.0357019
		0.0233906	0.0911189	0.114509
		0.0203403	0.111996	0.132336
		0.0110844	0.0682076	0.0792921
		0.00065379	0.0267115	0.0273653
		0.000133993	0.116672	0.116806
		0.000744011	0.0313327	0.0320767
		0.0050477	0.105387	0.110435
		0.00327653	0.0642424	0.0675189
		0.00825537	0.0658034	0.0740588
		0.405732	1.347
		1.07923
	Normalized	1st Order	2nd Order	Sum of 1st and 2nd Order
	Dl	0	0.0583086	0.0583086
	Tw	0	0.0336204	0.0336204
	Sn	0.214646	0.183562	0.398207
	Dl-Dl1	0.00319601	0.023391	0.026587
	Dl-Dl2	0.0479073	0.0574751	0.105382
	Tw-Tw1	7.40919e-05	0.0577862	0.0578603
	Tw-Tw2
	Sn-Sn1	0.0168092	0.0685332	0.0853424
	Sn-Sn2	0.0257397	0.100913	0.126653
	Dl-Tw1	0	0.0330808	0.0330808
	Dl-Tw2	0.0216733	0.0844292	0.106103
	Sna-Dl1	0.0188469	0.103774	0.12262
	Sna-Dl2	0.0102707	0.0632001	0.0734707
	Sna-Dl3	0.000605791	0.0247504	0.0253562
	Sna-Dl4	0.000124156	0.108107	0.108231
	Sna-Tw1	0.000689388	0.0290323	0.0297217
	Sna-Tw2	0.00467712	0.0976498	0.102327
	Sna-Tw3	0.00303598	0.0595259	0.0625619
	Sna-Tw4	0.00764929	0.0609723	0.0686216

## Sheet: C13Q5
Second Order Sensitivity	Dl	Tw	Sn	Dl-Dl1	Dl-Dl2	Dl-Dl3	Tw-Tw1	Sn-Sn1	Sn-Sn2	Sn-Sn3	Dl-Tw1	Dl-Tw2	Dl-Tw3	Sna-Dl1	Sna-Dl2	Sna-Dl3	Sna-Dl4	Sna-Tw1	Sna-Tw2	Sna-Tw3	Sna-Tw4
Dl	0																					0.197258	0.197258
Tw	0.0831606	0																				0.0573667	0.140527
Sn	0.0124332	0.000703014	0																			0.12358	0.136716
Dl-Dl1	0	0	0.00040276	0																		0.0863561	0.0867588
Dl-Dl2	0	0.00260056	0.00123722	0.00993952	0																	0.0707835	0.0845608
Dl-Dl3	9.47843e-06	0	0.0285995	0.000919597	0	0																0.0264396	0.0559682
Tw-Tw1	0.0153726	0.0115027	2.46228e-06	0.00525937	0.000669585	0.000469346	0															0.064375	0.097651
Sn-Sn1	0.0156641	0.00936325	0.0244086	0.000419308	0.00539659	0.00319919	0	0														0.0431587	0.10161
Sn-Sn2	0.00210439	0.00954286	0.0295035	0.00073072	0	0.00246198	0	0.00316151	0													0.0227532	0.0702581
Sn-Sn3	0.00391644	0	0.000328004	0.000119294	0.000641618	0	0	0.00512523	0	0												0.11089	0.121021
Dl-Tw1	0.0187564	0	0	0.00270007	0.0145355	0	0.0089396	0.00366826	0	0.0216627	0											0.0680745	0.138337
Dl-Tw2	0.00326775	0.00245612	0.0178525	0.00713	0.000123145	0	0	0	0.00193339	5.29616e-05	0.0116244	0										0.0386982	0.0831385
Dl-Tw3	0	0.00504307	0.0122402	0	0	0	0	0.00671091	3.2089e-05	0	0.000933737	1.58347e-05	0									0.0822555	0.107231
Sna-Dl1	0.00246741	0.000238332	0	0.00366274	0.00935551	0	0.0161296	0	0.00129483	0.0368117	0.00494851	0.00735729	0.0177939	0								0.0471172	0.147177
Sna-Dl2	0.0151701	0.000590464	0	0.0027518	0	0.000236476	0	0.001228	0.00168713	0.0155674	6.69368e-05	0.00501708	0	0.011196	0							0.0471732	0.100685
Sna-Dl3	0.000131066	0	0.00171897	0.00515318	0.0217042	0.0055197	0.002885	0.00437959	0	0.00217217	0.0369529	0.0126479	0.00677364	0.0249404	0.0101566	0						0.0159103	0.151046
Sna-Dl4	5.92957e-05	0	0.00244859	0.00520096	0.0103801	0.00154969	0.00654072	0.0113545	0	0.00220491	0.00737587	0	0.0024436	0.00220712	0.0244889	0.00294985	0					0.0274873	0.106691
Sna-Tw1	0.00172386	0.000921888	0	0	0.00474399	0.0114152	0.000111643	0.00220518	0.0103892	0.00348262	0.00381004	0.000464149	0.00198936	0	0.0109028	0.00121869	0.00767065	0				0.00740918	0.0684584
Sna-Tw2	0.0230218	0.00503248	0	0.041918	0.000475469	0.00158764	0.00899794	0.00247167	0.00673599	0.0169897	0.00195224	0.0126958	0.0213634	6.27591e-05	0.00125263	0	0.0187753	0.00282357	0			0.0153377	0.181494
Sna-Tw3	0	0.00937194	0.00483763	0	0.00275789	4.03654e-07	0.0207705	0.00285385	0	0.00778942	0.000409824	0	0.000683737	0.00175462	0	0.0032927	0	0.00458561	0.00465303	0		5.68336e-05	0.063818
Sna-Tw4	0	0	0	0.000451538	0	0	0	0	0.000680586	0.00415695	0	0.000500121	0.031208	0.00695626	0.000372286	0.00844904	0.00104126	0	0.0106847	5.68336e-05	0		0.0645575
	0.197258	0.0573667	0.12358	0.0863561	0.0707835	0.0264396	0.064375	0.0431587	0.0227532	0.11089	0.0680745	0.0386982	0.0822555	0.0471172	0.0471732	0.0159103	0.0274873	0.00740918	0.0153377	5.68336e-05
	0	0.197258	0.197258
	0.0212491	0.140527	0.161776
	0.284872	0.136716	0.421588
	0	0.0867588	0.0867588
	0.00323322	0.0845608	0.087794
	0.0373135	0.0559682	0.0932817
	0.00364589	0.097651	0.101297
	0.0260534	0.10161	0.127663
	0.0314747	0.0702581	0.101733
	0.00573381	0.121021	0.126755
	0.00256885	0.138337	0.140906
	0.00308435	0.0831385	0.0862228
	0.00622851	0.107231	0.11346
	0.0205425	0.147177	0.167719
	0.0131086	0.100685	0.113793
	0.000997998	0.151046	0.152044
	2.31541e-06	0.106691	0.106694
	4.20541e-05	0.0684584	0.0685005
	0.00552482	0.181494	0.187019
	0.00442778	0.063818	0.0682458
	0.00578208	0.0645575	0.0703396
	0.475885	2.30496
	1.62837
	Normalized	1st Order	2nd Order	Sum of 1st and 2nd Order
	Dl	0	0.121139	0.121139
	Tw	0.0130493	0.0862995	0.0993488
	Sn	0.174943	0.0839591	0.258902
	Dl-Dl1	0	0.0532796	0.0532796
	Dl-Dl2	0.00198556	0.0519298	0.0539154
	Dl-Dl3	0.0229147	0.0343708	0.0572855
	Tw-Tw1	0.00223899	0.0599687	0.0622076
	Tw-Tw2
	Tw-Tw3
	Sn-Sn1	0.0159997	0.0623998	0.0783995
	Sn-Sn2	0.019329	0.0431464	0.0624754
	Sn-Sn3	0.0035212	0.0743205	0.0778417
	Dl-Tw1	0.00157757	0.0849544	0.086532
	Dl-Tw2	0.00189414	0.0510564	0.0529505
	Dl-Tw3	0.003825	0.0658521	0.0696771
	Sna-Dl1	0.0126154	0.0903831	0.102999
	Sna-Dl2	0.00805018	0.0618317	0.0698819
	Sna-Dl3	0.000612883	0.0927589	0.0933718
	Sna-Dl4	1.42192e-06	0.0655205	0.0655219
	Sna-Tw1	2.58259e-05	0.0420412	0.042067
	Sna-Tw2	0.00339286	0.111458	0.114851
	Sna-Tw3	0.00271915	0.0391914	0.0419106
	Sna-Tw4	0.00355085	0.0396455	0.0431964

## Sheet: C13Q6
Second Order Sensitivity	Dl	Tw	Sn	Dl-Dl1	Dl-Dl2	Dl-Dl3	Tw-Tw1	Sn-Sn1	Sn-Sn2	Sn-Sn3	Dl-Tw1	Dl-Tw2	Dl-Tw3	Sna-Dl1	Sna-Dl2	Sna-Dl3	Sna-Dl4	Sna-Tw1	Sna-Tw2	Sna-Tw3	Sna-Tw4
Dl	0																					0.195636	0.195636
Tw	0.0843448	0																				0.0449206	0.129265
Sn	0.0107392	0.000374569	0																			0.108123	0.119237
Dl-Dl1	0	0	0	0																		0.107724	0.107724
Dl-Dl2	0.00272476	0.00402805	0.00138272	0.00777843	0																	0.0819893	0.0979032
Dl-Dl3	9.85953e-06	0	0.0290991	0	0	0																0.0361583	0.0652673
Tw-Tw1	0.0158767	0.0109531	0	0.00576089	0.000165756	0.000274024	0															0.0718355	0.104866
Sn-Sn1	0.0164317	0.00819536	0.0188807	0.000304471	0.00679264	0.00526887	0.00227011	0														0.0370404	0.0951843
Sn-Sn2	0.0119826	0.00901152	0.0271648	0.000629444	0.00118591	0.00292924	0	0.00345189	0													0.0455145	0.10187
Sn-Sn3	0.0050904	0.00149184	0.000339986	0.00196815	0.000958008	0	0	0.00641183	0	0												0.0752194	0.0914796
Dl-Tw1	0.0188065	0	0	0	0.0159082	0.000837249	0.0159718	0	0.00435213	0.00217376	0											0.0727214	0.130771
Dl-Tw2	0.00361972	0.00155113	0.0110175	0.00780874	3.79137e-05	0	0	0	0.00189394	0.00465509	0.0094684	0										0.0496319	0.0896843
Dl-Tw3	0	0.00225832	0.0139773	0	0.00542602	0.00195246	0.000840983	0.00593642	4.95736e-05	0.00313156	0.000843329	0.0108217	0									0.0620945	0.107332
Sna-Dl1	0.00544373	0.000342176	0	0.00275929	0.0124931	0	0	0	0.00259375	0.0316522	0.0197075	0.00778289	0	0								0.0151095	0.097884
Sna-Dl2	0.0107112	0.000307519	0	8.14634e-05	0.00247519	0.000345886	0.00763758	0.000805314	0.0013972	0.0133145	0	0.00604784	0	0.00285937	0							0.0316894	0.0776724
Sna-Dl3	0.00513839	0	4.37621e-05	0.00502964	0.027529	0.00696184	0.00320272	0.00523462	0.00776634	0.000734124	0.0379482	0.0111737	0.00582442	0.00855632	0.00961744	0						0.024275	0.159036
Sna-Dl4	0.000248351	0.000123149	0.00262388	0.00623154	0.000839462	0.00203853	0.00728942	0.0116621	2.86199e-06	0.00203783	2.63475e-06	0	0.000418918	0.00211916	0.0219645	0.00317255	0					0.0286686	0.0894435
Sna-Tw1	0.00203222	0.00153024	0	5.68228e-05	0.0053175	0.0109767	0.00503269	0.000109143	0.0129557	0.00298177	0.00411726	0.000456945	0.00221217	0	3.37643e-05	0.00122938	0.00710657	0				0.00755493	0.0637038
Sna-Tw2	0.00243551	0.00475358	0	0.0433301	0.000295779	0.00142808	0.00965274	0.00204743	0.00811379	0.0084028	0	0.0124126	0.0219059	0.000848937	0	0	0.0164231	0.00291474	0			0.0107802	0.145745
Sna-Tw3	0	0	0	0.0239176	0	0.00314548	0.0199374	0	0	2.47303e-05	0.000634107	0	0.000666767	0	0	0	0	0.00464019	0	0		0.000344828	0.0533111
Sna-Tw4	0	0	0.00359356	0.00206762	0.00256483	0	0	0.00138173	0.00638923	0.00611099	0	0.000936248	0.0310663	0.000725671	7.36425e-05	0.0198731	0.00513896	0	0.0107802	0.000344828	0		0.0910468
	0.195636	0.0449206	0.108123	0.107724	0.0819893	0.0361583	0.0718355	0.0370404	0.0455145	0.0752194	0.0727214	0.0496319	0.0620945	0.0151095	0.0316894	0.024275	0.0286686	0.00755493	0.0107802	0.000344828
	0	0.195636	0.195636
	0.0203963	0.129265	0.149662
	0.257389	0.119237	0.376626
	0	0.107724	0.107724
	0.00142244	0.0979032	0.0993257
	0.0330983	0.0652673	0.0983656
	0.00349985	0.104866	0.108366
	0.0225168	0.0951843	0.117701
	0.0237511	0.10187	0.125621
	0.00445595	0.0914796	0.0959355
	0.00191956	0.130771	0.132691
	0.00319852	0.0896843	0.0928828
	0.00751689	0.107332	0.114849
	0.0651549	0.097884	0.163039
	0.00583891	0.0776724	0.0835114
	0.00194955	0.159036	0.160985
	0	0.0894435	0.0894435
	0	0.0637038	0.0637038
	0.00649901	0.145745	0.152244
	0	0.0533111	0.0533111
	0.00523422	0.0910468	0.0962811
	0.463842	2.21406
	1.57087
	Normalized	1st Order	2nd Order	Sum of 1st and 2nd Order
	Dl	0	0.124539	0.124539
	Tw	0.0129841	0.0822889	0.095273
	Sn	0.163851	0.0759049	0.239756
	Dl-Dl1	0	0.068576	0.068576
	Dl-Dl2	0.000905508	0.0623241	0.0632296
	Dl-Dl3	0.02107	0.0415484	0.0626184
	Tw-Tw1	0.00222797	0.0667565	0.0689845
	Tw-Tw2
	Tw-Tw3
	Sn-Sn1	0.0143339	0.0605932	0.0749272
	Sn-Sn2	0.0151197	0.0648492	0.0799689
	Sn-Sn3	0.00283661	0.0582349	0.0610715
	Dl-Tw1	0.00122197	0.0832474	0.0844694
	Dl-Tw2	0.00203614	0.057092	0.0591282
	Dl-Tw3	0.00478517	0.0683264	0.0731116
	Sna-Dl1	0.0414769	0.0623119	0.103789
	Sna-Dl2	0.00371699	0.0494454	0.0531624
	Sna-Dl3	0.00124106	0.10124	0.102481
	Sna-Dl4	0	0.0569387	0.0569387
	Sna-Tw1	0	0.0405531	0.0405531
	Sna-Tw2	0.0041372	0.0927798	0.096917
	Sna-Tw3	0	0.0339373	0.0339373
	Sna-Tw4	0.00333205	0.0579594	0.0612914

## Sheet: C13Q8
Second Order Sensitivity	Dl	Tw	Sn	Dl-Dl1	Dl-Dl2	Dl-Dl3	Tw-Tw1	Sn-Sn1	Sn-Sn2	Sn-Sn3	Sna-Dl2	Sna-Dl3	Dl-Tw1	Dl-Tw2	Dl-Tw3	Sna-Dl4	Sna-Dl5	Sna-Dl6	Sna-Dl8	Sna-Dl10	Sna-Tw2	Sna-Tw5	Sna-Tw6	Sna-Tw7	Sna-Tw9
Dl	0																									0.190383	0.190383
Tw	0.0882536	0																								0.0400721	0.128326
Sn	0.0125035	0.000552392	0																							0.122201	0.135256
Dl-Dl1	0	0	8.32987e-05	0																						0.15452	0.154603
Dl-Dl2	0	0.00263122	0.000905311	0.00918855	0																					0.0585065	0.0712316
Dl-Dl3	1.57277e-06	0	0.028799	0.00115252	0	0																				0.042772	0.0727251
Tw-Tw1	0.00112523	0.0116268	6.01832e-06	0.00502982	0.0012553	0.00090929	0																			0.070634	0.0905864
Sn-Sn1	0.0140232	0.000519965	0.0230537	0	0.00482523	0.00292286	0.00164203	0																		0.0542148	0.101202
Sn-Sn2	0.00116319	0.00962844	0.0282368	0.000827673	0	0.00302411	0	0.00331162	0																	0.0333521	0.079544
Sn-Sn3	0.00300784	0	0.000660722	0.00278251	0.000891222	0	0	0.00540029	0	0																0.110637	0.12338
Dl-Tw1	0.0188101	0	0	0.00246616	0.00189573	0	0.0100288	0.000118684	0	0.0203497	0															0.0936897	0.147359
Dl-Tw2	0.00294749	0	0.0163657	0.00614463	0.00020453	0	0	0	0.00502855	1.23187e-05	0.01144	0														0.0367069	0.07885
Dl-Tw3	0.00652311	0.00438938	0.0201204	0	0	0	0	0.00851578	1.4006e-05	0.0018353	0	1.46519e-05	0													0.0617144	0.103127
Sna-Dl2	0.000589745	0.000189872	0	0.00468516	0.0101795	0	0.00204751	0	0.000997593	0.0374734	0.0106572	2.16468e-05	0.0169888	0												0.0425479	0.126378
Sna-Dl3	0.00949398	0.000292681	0	0.0025283	0.000906002	1.90045e-05	0.00645343	0.00265799	0.000944783	0.0109814	0.00207414	0	0	0.00589438	0											0.050005	0.0922511
Sna-Dl4	0.000210439	0	0	0.00535708	0.0196765	0.00584188	0.00224941	0.00439814	0.00707838	0.00282061	0.0362983	0.0157933	0.00790241	0.024881	0.0107694	0										0.0375756	0.180852
Sna-Dl5	4.04996e-05	0.000118742	0.00289938	0.00506025	0.000948981	0.00103565	0.00708465	0.00996159	0.00288532	0.00246325	0.00654119	0	0.000392102	0.00230305	0.0274077	0	0									0.0399687	0.109111
Sna-Dl6	1.93312e-05	0.000900291	0	0	0.00399668	0.0114242	0	6.44936e-07	2.10863e-06	0.00416031	0.00367952	0.00047376	0	0	0.0109877	0.00058648	0.00650459	0								0.0151138	0.0578494
Sna-Dl8	0	9.07319e-05	0	0.0398593	0.000614147	0.000276207	0.00698693	0.000196725	0.00011808	0.020034	0.000120183	0.0123136	0	7.03309e-05	0	0.00438132	0.0141674	0.00201256	0							0.0128158	0.114057
Sna-Dl10	0	0	0.00100205	0	0.00332402	0.00337447	0.0220624	0.000299278	0	0	0.000229376	0	0.000580831	0.00138672	0.000749021	0.00508583	0	0.00122785	0.000883643	0						0.00145928	0.0416648
Sna-Tw2	0	0	0	0.00174339	0	0	0	0	0.00601142	0.00359974	0.00501678	0.000538236	0.0358502	0.000651951	1.36165e-05	0.00838779	0.00123962	0	0.00949824	0	0					0.00129425	0.0738453
Sna-Tw5	0.0127553	0.00573834	0	0.0162986	5.39765e-05	0.000865201	0	0	0.0102718	0	0.00442572	0	0	0	0	0.00239934	0.00156391	0.0046122	0	0	0	0				0.00415243	0.0631369
Sna-Tw6	0.010859	0.00288543	0	0.0063637	0.00973474	0	0.00843449	0.00255705	0	0.000489051	0.00829677	0	0	0.00736022	3.96845e-05	0	0	0	0	0.000250006	0.00129425	0.000112528	0			0.0182039	0.0768808
Sna-Tw7	0.000236625	0.000507783	0	0.00846158	0	0.0110804	0.00364387	0.00997063	0	0.00581364	0.00491053	0.00228014	0	0	3.64279e-05	0.0167349	0.00128577	0	0.0024339	0.000380966	0	0.00361184	0.0115048	0		0	0.0828938
Sna-Tw9	0.00781887	0	6.8124e-05	0.0365706	0	0.00199868	4.71396e-07	0.00682636	0	0.000604686	0	0.00527153	0	2.66159e-07	1.45659e-06	0	0.0152073	0.00726115	0	0.000828306	0	0.000428059	0.00669908	0	0		0.089585
	0.190383	0.0400721	0.122201	0.15452	0.0585065	0.042772	0.070634	0.0542148	0.0333521	0.110637	0.0936897	0.0367069	0.0617144	0.0425479	0.050005	0.0375756	0.0399687	0.0151138	0.0128158	0.00145928	0.00129425	0.00415243	0.0182039	0
	0	0.190383	0.190383
	0.0217503	0.128326	0.150076
	0.28953	0.135256	0.424786
	0	0.154603	0.154603
	0.00300964	0.0712316	0.0742412
	0.0367154	0.0727251	0.109441
	0.0025338	0.0905864	0.0931202
	0.0260959	0.101202	0.127298
	0.0267077	0.079544	0.106252
	0.0043501	0.12338	0.12773
	0.00114715	0.147359	0.148506
	0.00251734	0.07885	0.0813674
	0.00889209	0.103127	0.112019
	0.020837	0.126378	0.147215
	0.00671713	0.0922511	0.0989682
	0.000839326	0.180852	0.181692
	0.000776515	0.109111	0.109888
	0.000279039	0.0578494	0.0581284
	0	0.114057	0.114057
	0.000719329	0.0416648	0.0423841
	0.00571749	0.0738453	0.0795628
	0.00496118	0.0631369	0.0680981
	0.0024708	0.0768808	0.0793516
	0.000898802	0.0828938	0.0837926
	0.00295127	0.089585	0.0925363
	0.470417	2.58508
	1.76296
	Normalized	1st Order	2nd Order	Sum of 1st and 2nd Order
	Dl	0	0.107991	0.107991
	Tw	0.0123374	0.0727901	0.0851275
	Sn	0.16423	0.0767214	0.240951
	Dl-Dl1	0	0.0876954	0.0876954
	Dl-Dl2	0.00170715	0.0404046	0.0421118
	Dl-Dl3	0.020826	0.0412518	0.0620778
	Tw-Tw1	0.00143724	0.0513833	0.0528205
	Tw-Tw2
	Tw-Tw3
	Sn-Sn1	0.0148023	0.0574046	0.0722069
	Sn-Sn2	0.0151494	0.0451196	0.060269
	Sn-Sn3	0.0024675	0.0699847	0.0724522
	Dl-Tw1	0.000650696	0.0835862	0.0842369
	Dl-Tw2	0.00142791	0.044726	0.0461539
	Dl-Tw3	0.00504385	0.0584966	0.0635405
	Sna-Dl1
	Sna-Dl2	0.0118194	0.0716854	0.0835048
	Sna-Dl3	0.00381015	0.0523275	0.0561376
	Sna-Dl4	0.00047609	0.102585	0.103061
	Sna-Dl5	0.000440462	0.0618909	0.0623314
	Sna-Dl6	0.000158279	0.0328138	0.0329721
	Sna-Dl7
	Sna-Dl8	0	0.0646966	0.0646966
	Sna-Dl9
	Sna-Dl10	0.000408024	0.0236335	0.0240415
	Sna-Tw1
	Sna-Tw2	0.00324313	0.0418872	0.0451303
	Sna-Tw3
	Sna-Tw4
	Sna-Tw5	0.00281412	0.0358131	0.0386272
	Sna-Tw6	0.00140151	0.043609	0.0450105
	Sna-Tw7	0.000509827	0.0470198	0.0475296
	Sna-Tw8
	Sna-Tw9	0.00167405	0.0508152	0.0524893
	Sna-Tw10

## Sheet: C13Q2
Second Order Sensitivity	Dl	Tw	Sn	Dl-Dl1	Dl-Dl2	Dl-Dl3	Tw-Tw1	Sn-Sn1	Sn-Sn2	Sn-Sn3	Dl-Tw1	Dl-Tw2	Dl-Tw3	Sna-Dl	Sna-Twi
Dl	0															0.241289	0.241289
Tw	0.100032	0														0.06228	0.162312
Sn	0.00587803	0.00787573	0													0.155145	0.168898
Dl-Dl1	0.0123594	0.00806834	0.00375752	0												0.0758793	0.100065
Dl-Dl2	0	0.00333168	0	0.00879272	0											0.129642	0.141767
Dl-Dl3	0.00965049	0.00331274	0.00179741	0.00619645	0.0184258	0										0.0482253	0.0876081
Tw-Tw1	0.00260727	0.00282425	0	0.00245554	0.00789792	0.0101194	0									0.150847	0.176751
Sn-Sn1	0.00898905	0.00780095	0.0100161	0.0134807	0.0197442	0.00192575	0.00176597	0								0.0618864	0.125609
Sn-Sn2	0.0199466	0.00640539	0.00829816	0.0162003	0.0138208	0.00725732	0.0126124	0.0174392	0							0.0433609	0.145341
Sn-Sn3	0.0228947	0.00726981	0.0760482	0.0141759	0.016476	0.00104615	0.0399572	0.00188169	0.00126156	0						0.0564087	0.23742
Dl-Tw1	0.0135078	0.00372258	0.00470116	0.00535115	0.00442969	0.0124363	0.0636671	0.00270487	0.00234312	0.0150149	0					0.026059	0.153938
Dl-Tw2	0.0149238	0.00340291	0.0133224	0	0.0344443	0.00970608	0.0198664	0.0267337	0.0125579	0.00113279	0.00613289	0				0.0194166	0.16164
Dl-Tw3	0.0102459	0.00527207	0.00979017	0.000656266	0.00869295	0.0057343	0.00735675	0.012681	0.0254089	0.00451861	0.0115948	0.00805686	0			0.0078835	0.117892
Sna-Dl	0.00729432	0	0.0110184	0.00194732	0.000204652	0	0	0	0	0.00952572	0.00244142	0.00741985	0	0		0.00146026	0.041312
Sna-Twi	0.0129595	0.00299353	0.016395	0.00662286	0.00550571	0	0.00562086	0.000445965	0.00178944	0.0262167	0.0058899	0.00393985	0.0078835	0.00146026	0		0.0977232
	0.241289	0.06228	0.155145	0.0758793	0.129642	0.0482253	0.150847	0.0618864	0.0433609	0.0564087	0.026059	0.0194166	0.0078835	0.00146026
	0.107623	0.241289	0.348911
	0.0200253	0.162312	0.182337
	0.026651	0.168898	0.195549
	0.00371625	0.100065	0.103781
	0.002958	0.141767	0.144725
	0.00456604	0.0876081	0.0921742
	0.00122585	0.176751	0.177977
	0.00521268	0.125609	0.130822
	0.00885786	0.145341	0.154199
	0.000272772	0.23742	0.237693
	0.00431917	0.153938	0.158257
	0.000442237	0.16164	0.162082
	0.00428589	0.117892	0.122178
	0.331648	0.041312	0.37296
	0.034204	0.0977232	0.131927
	0.556008	2.15956
	1.63579
	Normalized	1st Order	2nd Order	Sum of 1st and 2nd Order
	Dl	0.0657926	0.147506	0.213298
	Tw	0.012242	0.0992253	0.111467
	Sn	0.0162925	0.103252	0.119544
	Dl-Dl1	0.00227184	0.061172	0.0634438
	Dl-Dl2	0.0018083	0.0866655	0.0884738
	Dl-Dl3	0.00279133	0.0535571	0.0563484
	Tw-Tw1	0.000749391	0.108052	0.108802
	Tw-Tw2
	Tw-Tw3
	Sn-Sn1	0.00318664	0.0767881	0.0799747
	Sn-Sn2	0.00541503	0.0888506	0.0942657
	Sn-Sn3	0.000166753	0.145141	0.145308
	Dl-Tw1	0.00264042	0.094106	0.0967464
	Dl-Tw2	0.000270351	0.0988145	0.0990848
	Dl-Tw3	0.00262007	0.0720705	0.0746905
	Sna-Dl	0.202745	0.0252551	0.228
	Sna-Twi	0.0209098	0.0597406	0.0806504

[truncated: 14 more sheets: C14Q5, C14Q7, C14Q8, C14Q3, C15Q6, C2Q7, C3Q7, C3Q4, C9Q8, C11Q4, C14Q6, C2Q6, C2Q1, C1Q2]
