# Supplementary material for: Quantitative perturbation-based analysis of gene expression predicts enhancer activity in early Drosophila embryo
Source: eLife. 2016 May 6;5:e08445. doi: 10.7554/eLife.08445 (PMC4859806; doi:10.7554/eLife.08445)
Supplement: Supplementary file 2. — Sheet 2 has the 17 data points used for fitting on each construct. DOI: http://dx.doi.org/10.7554/eLife.08445.018 [file elife-08445-supp2.xls]

## Sheet: All expression data.txt
Construct 1	0.0663	0.06498	0.068112	0.069575	0.068258	0.069186	0.071154	0.074575	0.074472	0.069977	0.07049	0.069706	0.068748	0.068034	0.07232	0.071518	0.072589	0.074706	0.076408	0.075558	0.078539	0.078854	0.079761	0.081843	0.085023	0.087225	0.090302	0.092896	0.097122	0.10425	0.11086	0.11967	0.12966	0.14369	0.16255	0.19281	0.22913	0.27928	0.34322	0.40829	0.47953	0.53927	0.58975	0.636	0.66539	0.69047	0.71659	0.7289	0.73828
	0.0058668	0.0053803	0.0052475	0.0048943	0.0047637	0.0049609	0.0053145	0.0058241	0.005715	0.0051109	0.0047865	0.0048096	0.0046456	0.0046233	0.0049331	0.005264	0.0051059	0.0049199	0.0048066	0.0047399	0.00502	0.0049853	0.0050735	0.0053435	0.0054326	0.0055404	0.0058716	0.0061	0.0063473	0.0069567	0.0077609	0.0091617	0.0097892	0.0098004	0.010396	0.012617	0.015647	0.017731	0.019545	0.021501	0.022614	0.023845	0.023906	0.022934	0.022692	0.021566	0.020403	0.019456	0.019229
Construct 2	0.055553	0.062816	0.065239	0.065663	0.068463	0.065239	0.068706	0.070925	0.065835	0.066016	0.06429	0.066627	0.062384	0.062573	0.059608	0.064855	0.069647	0.06778	0.069671	0.069412	0.073176	0.072047	0.071176	0.073882	0.075576	0.070588	0.073631	0.078439	0.0748	0.08149	0.0892	0.097388	0.10557	0.11566	0.12827	0.14448	0.16491	0.19605	0.22289	0.26055	0.2975	0.33672	0.37096	0.403	0.4282	0.43627	0.45526	0.45617	0.48517
	0.0086736	0.0091314	0.0087239	0.0089059	0.0082613	0.0078477	0.0092585	0.0096524	0.0086576	0.008115	0.006715	0.0069508	0.006879	0.0076671	0.0066176	0.0073273	0.0084909	0.0084583	0.0084504	0.0078318	0.0086708	0.0085409	0.0076677	0.0084088	0.00857	0.0089092	0.0085543	0.0083943	0.0076857	0.0090685	0.0095887	0.010482	0.01101	0.012007	0.013468	0.014577	0.015886	0.018342	0.019577	0.020343	0.021409	0.024431	0.025065	0.025917	0.026137	0.025509	0.028136	0.027228	0.028034
Construct 3	0.044918	0.04567	0.054281	0.052026	0.053088	0.056176	0.05415	0.060605	0.061209	0.059542	0.064118	0.071618	0.071438	0.069722	0.068693	0.070964	0.073856	0.076176	0.072647	0.07482	0.076569	0.074297	0.083676	0.08451	0.08567	0.09031	0.087745	0.093039	0.096944	0.10624	0.11471	0.11866	0.11972	0.13358	0.15057	0.16681	0.21142	0.2507	0.2807	0.30743	0.36172	0.39681	0.43224	0.44985	0.49327	0.50541	0.50242	0.50301	0.5076
	0.0097419	0.0096832	0.0098631	0.0089799	0.0096205	0.0096906	0.0073392	0.0097898	0.0094426	0.0085791	0.0092612	0.012647	0.010081	0.0081941	0.0085489	0.009227	0.00808	0.0081795	0.010187	0.0096129	0.0093749	0.0088457	0.0098793	0.01058	0.0093137	0.0096245	0.0068248	0.0080552	0.0079987	0.0080836	0.012728	0.013137	0.011821	0.012849	0.016464	0.021377	0.027407	0.030668	0.03417	0.038672	0.044953	0.046771	0.04666	0.042112	0.037419	0.040143	0.047363	0.037328	0.032099
Construct 4	0.017709	0.016658	0.017763	0.015446	0.016283	0.018797	0.01738	0.015	0.015232	0.014456	0.014831	0.015909	0.017121	0.019234	0.019501	0.018316	0.017754	0.017932	0.019982	0.018422	0.017014	0.018913	0.021488	0.020348	0.021346	0.026239	0.028128	0.028529	0.031542	0.035749	0.037834	0.042504	0.048467	0.056676	0.066096	0.080856	0.10401	0.13584	0.17335	0.21075	0.24668	0.29539	0.33895	0.37127	0.40022	0.41953	0.43766	0.44825	0.45504
	0.0048756	0.004141	0.0040328	0.0045944	0.0044338	0.0048482	0.0047279	0.0037328	0.003119	0.0035551	0.003832	0.0041258	0.0046748	0.0055387	0.0047509	0.0038919	0.00374	0.0041268	0.0044433	0.0036034	0.002889	0.0036748	0.0042031	0.0038721	0.0042363	0.0043327	0.0045504	0.0043384	0.0043873	0.0047078	0.0067233	0.0065943	0.0082902	0.010803	0.013608	0.017853	0.02744	0.034234	0.037739	0.039142	0.040838	0.041881	0.043837	0.041853	0.040926	0.038948	0.038506	0.041132	0.039752
Construct 5	0.033137	0.034072	0.037082	0.03782	0.035409	0.035248	0.036897	0.039735	0.037832	0.034752	0.036574	0.036298	0.035525	0.035675	0.03474	0.035006	0.03699	0.040242	0.042584	0.045882	0.046943	0.041892	0.043875	0.045536	0.04511	0.048454	0.0509	0.057555	0.062364	0.067278	0.073922	0.077647	0.092964	0.1075	0.11448	0.12825	0.14919	0.16927	0.19932	0.23677	0.27307	0.31112	0.33549	0.36379	0.38165	0.39399	0.4103	0.41042	0.41452
	0.0056874	0.0064235	0.0069633	0.0063801	0.0046437	0.0044863	0.005517	0.0068993	0.0053297	0.0049227	0.0048252	0.0051406	0.004631	0.0047216	0.0044269	0.005462	0.0048877	0.0052493	0.0056781	0.006539	0.0050935	0.0059642	0.0071613	0.0081366	0.0090577	0.0092574	0.0096675	0.011386	0.013879	0.017373	0.017409	0.019547	0.029215	0.033281	0.036536	0.042384	0.045862	0.048882	0.050871	0.053593	0.053086	0.056777	0.05923	0.061455	0.061947	0.063086	0.062158	0.061929	0.060118
Construct 6	0.036471	0.033547	0.031836	0.031408	0.033494	0.031925	0.0318	0.036613	0.038146	0.045472	0.048627	0.048824	0.047291	0.048948	0.05057	0.051907	0.052852	0.048075	0.045811	0.046453	0.04697	0.046132	0.041622	0.040945	0.045918	0.046631	0.045793	0.047861	0.049394	0.056488	0.055312	0.054278	0.062193	0.077843	0.088307	0.1028	0.12492	0.15308	0.18893	0.23362	0.27916	0.32258	0.38059	0.42312	0.45148	0.46364	0.46351	0.47027	0.45848
	0.0078479	0.0067197	0.0067864	0.0070577	0.0075833	0.0068349	0.0068756	0.0069751	0.0060935	0.0072315	0.0093182	0.0087365	0.0099267	0.010526	0.0094287	0.010139	0.010262	0.01013	0.0085443	0.0073571	0.0074356	0.0097092	0.0087547	0.0086226	0.0092245	0.0086699	0.0077831	0.0088372	0.010522	0.010246	0.0097352	0.009832	0.010472	0.013048	0.012796	0.012829	0.014328	0.014427	0.020058	0.025812	0.027385	0.029376	0.034246	0.03737	0.039896	0.041788	0.045569	0.045558	0.047611
Construct 7	0.02699	0.028294	0.029833	0.030804	0.033608	0.034255	0.032098	0.030863	0.033059	0.037402	0.035137	0.031529	0.032118	0.031118	0.032294	0.031598	0.032814	0.031971	0.032343	0.036186	0.042667	0.038451	0.029863	0.032941	0.040588	0.036804	0.040873	0.043392	0.039637	0.040824	0.039137	0.046745	0.053696	0.059137	0.065549	0.071069	0.095373	0.12652	0.16382	0.19973	0.23456	0.27028	0.30949	0.34547	0.38907	0.40589	0.43782	0.45825	0.47024
	0.0070435	0.0060706	0.0067334	0.0070695	0.0073962	0.0064708	0.0062437	0.0062435	0.0066256	0.0063722	0.0067368	0.0064785	0.0058323	0.0059378	0.0061954	0.0062113	0.0055551	0.0052715	0.0053362	0.0066001	0.0095323	0.0068643	0.0043431	0.004844	0.0072633	0.0055151	0.0057282	0.0064656	0.0060689	0.0062307	0.0061138	0.0068163	0.0073937	0.0086733	0.0098588	0.0099212	0.011045	0.014615	0.016822	0.019716	0.022844	0.024292	0.027062	0.030064	0.03194	0.028556	0.027508	0.028101	0.028464
Construct 8	0.055882	0.05366	0.054107	0.053769	0.05878	0.060948	0.063399	0.062603	0.06183	0.059695	0.061754	0.060054	0.060261	0.061394	0.066405	0.067418	0.067048	0.070109	0.070392	0.067625	0.072266	0.072778	0.074423	0.077832	0.076895	0.077211	0.079412	0.082113	0.082342	0.084695	0.086797	0.08561	0.089869	0.098911	0.10474	0.11658	0.12936	0.14906	0.16446	0.18176	0.19632	0.20333	0.21711	0.23587	0.23109	0.22683	0.22298	0.2231	0.21301
	0.0087039	0.0080572	0.0086279	0.0089326	0.0088668	0.0097658	0.0085184	0.0081328	0.0087352	0.0077216	0.0083977	0.0077877	0.0076865	0.0082294	0.0086185	0.0071586	0.0068215	0.0060916	0.0059167	0.0063398	0.0067494	0.0061823	0.006758	0.0070223	0.0073999	0.0071158	0.0072135	0.0067738	0.0065972	0.006056	0.0058646	0.0063388	0.0072172	0.0080152	0.0066939	0.0075857	0.009851	0.011836	0.013897	0.015371	0.01651	0.017145	0.018813	0.018674	0.018296	0.020034	0.02043	0.018819	0.015485
Construct 9	0.030261	0.028203	0.025261	0.023317	0.025948	0.024346	0.022222	0.02232	0.024297	0.018186	0.017042	0.019869	0.019118	0.017958	0.019837	0.022092	0.019542	0.024477	0.02232	0.021552	0.021928	0.024118	0.022582	0.023366	0.025572	0.026699	0.02652	0.02848	0.031111	0.036634	0.043154	0.051062	0.046258	0.046324	0.056144	0.065915	0.086797	0.1018	0.12085	0.17312	0.21809	0.25975	0.3009	0.32799	0.34141	0.37418	0.38658	0.37031	0.37065
	0.014558	0.014077	0.010517	0.0086537	0.012038	0.0088876	0.0071836	0.0070271	0.0066934	0.0049876	0.0045529	0.0063283	0.0063918	0.0059491	0.0072395	0.0057268	0.0062508	0.0096931	0.0091048	0.0098459	0.0093042	0.010011	0.0091029	0.010898	0.01264	0.012021	0.013857	0.014894	0.015524	0.016801	0.019906	0.021282	0.017945	0.013738	0.017117	0.01815	0.018401	0.022185	0.025193	0.029782	0.037632	0.039704	0.043336	0.045418	0.045774	0.04642	0.045545	0.043674	0.042784
Construct 10	0.062513	0.063512	0.069733	0.071622	0.064421	0.064135	0.067897	0.068734	0.067451	0.067504	0.065971	0.064938	0.058984	0.057398	0.061622	0.064759	0.06369	0.064153	0.060517	0.058806	0.056078	0.053102	0.0559	0.056684	0.057522	0.054296	0.054046	0.055045	0.054563	0.055365	0.058485	0.058021	0.059144	0.064189	0.071729	0.073119	0.085829	0.10848	0.12638	0.14471	0.1666	0.18235	0.20176	0.21791	0.22848	0.24474	0.24884	0.25134	0.24353
	0.017418	0.017187	0.019561	0.019235	0.017608	0.016871	0.018298	0.017982	0.018973	0.017907	0.017832	0.01772	0.01777	0.017308	0.018155	0.018575	0.017384	0.016618	0.015553	0.013871	0.014114	0.014793	0.015328	0.015614	0.015014	0.014854	0.014718	0.01512	0.013972	0.01387	0.014063	0.01446	0.015058	0.013629	0.014226	0.015465	0.018574	0.02115	0.024208	0.026275	0.028054	0.030021	0.028761	0.031269	0.031867	0.031286	0.031192	0.033093	0.032656
Construct 11	0.058676	0.058412	0.060853	0.058814	0.061637	0.060559	0.062304	0.066657	0.070324	0.070539	0.073382	0.07149	0.073078	0.076725	0.075941	0.073755	0.069931	0.065373	0.061108	0.064863	0.069559	0.065294	0.064255	0.068255	0.070186	0.064471	0.068549	0.071265	0.070088	0.074529	0.075618	0.080725	0.086618	0.093324	0.10209	0.12566	0.15124	0.17575	0.21409	0.23985	0.25594	0.26994	0.28358	0.27678	0.27902	0.26184	0.24494	0.22098	0.20419
	0.010693	0.010764	0.011193	0.010666	0.01045	0.0087333	0.0073951	0.0085542	0.0086705	0.0093539	0.0098855	0.0092942	0.008655	0.0092495	0.009885	0.0093939	0.0076293	0.0082782	0.0075682	0.0089388	0.0099514	0.0083029	0.0068016	0.0080873	0.0084794	0.0086367	0.0086325	0.0072946	0.0078029	0.009262	0.011368	0.013432	0.012584	0.01264	0.013879	0.018186	0.0225	0.028385	0.03182	0.033048	0.034339	0.034761	0.037829	0.034103	0.032877	0.030717	0.026814	0.022908	0.020028
Construct 12	0.015354	0.016516	0.016742	0.018899	0.017677	0.016757	0.015973	0.015173	0.013484	0.016184	0.018175	0.01546	0.018507	0.016305	0.017647	0.01914	0.019532	0.019246	0.01905	0.020543	0.021976	0.022519	0.022036	0.022323	0.02457	0.023002	0.025852	0.028522	0.026802	0.028507	0.032624	0.035098	0.035656	0.040649	0.041312	0.046908	0.057903	0.075581	0.097587	0.1125	0.13747	0.17661	0.20434	0.22321	0.23354	0.25038	0.25409	0.25348	0.2771
	0.0041614	0.0051688	0.0045874	0.0044945	0.0044744	0.0046496	0.0035995	0.0031918	0.003732	0.0041234	0.0036697	0.0031502	0.003212	0.0037208	0.0041771	0.004015	0.0044627	0.0040443	0.0048621	0.0048496	0.005334	0.0045315	0.0038549	0.0035189	0.0035689	0.0041799	0.0043887	0.0059879	0.0054995	0.0057267	0.0057064	0.0056758	0.0054604	0.00544	0.0061686	0.00766	0.01057	0.013858	0.017357	0.016551	0.019345	0.02233	0.025207	0.026838	0.028346	0.027068	0.025418	0.024594	0.025341
Construct 13	0.046118	0.04302	0.040686	0.039333	0.038667	0.041137	0.045667	0.046431	0.042725	0.043118	0.045255	0.051451	0.05598	0.054176	0.051824	0.051941	0.049	0.043647	0.046765	0.044941	0.047275	0.048804	0.049333	0.053294	0.052667	0.050176	0.054941	0.04951	0.052882	0.059588	0.057196	0.063706	0.067941	0.072353	0.079333	0.085569	0.096039	0.12192	0.1562	0.18161	0.20488	0.24318	0.27224	0.297	0.30616	0.32441	0.33925	0.34586	0.3509
	0.017005	0.017133	0.015709	0.014504	0.013913	0.01391	0.015334	0.013685	0.01135	0.010939	0.010618	0.010167	0.0116	0.01109	0.011049	0.010702	0.011708	0.010951	0.0096293	0.01017	0.011173	0.011682	0.013862	0.013668	0.010854	0.011698	0.010706	0.009513	0.010548	0.01378	0.011078	0.010826	0.011701	0.011535	0.00886	0.0092983	0.010049	0.012065	0.022942	0.03348	0.032292	0.034714	0.03633	0.034448	0.035383	0.036669	0.035127	0.033436	0.033343
Construct 14	0.036725	0.035784	0.038039	0.038686	0.038784	0.039137	0.036275	0.032608	0.03249	0.036314	0.036275	0.035745	0.035373	0.034392	0.035118	0.036176	0.037451	0.036745	0.037451	0.036569	0.037588	0.036686	0.036843	0.039627	0.040039	0.04098	0.037706	0.03951	0.043	0.045392	0.048412	0.054196	0.057314	0.064961	0.070235	0.072745	0.08298	0.10782	0.13616	0.16749	0.20094	0.22318	0.24127	0.26012	0.26569	0.2608	0.26243	0.26071	0.25941
	0.0066951	0.0058936	0.0056693	0.007161	0.0053173	0.0039551	0.0041649	0.0042102	0.0046351	0.0049171	0.005869	0.0051661	0.0059757	0.0050176	0.004369	0.004381	0.0039228	0.004487	0.0049225	0.0049714	0.0058624	0.0055332	0.0063609	0.0060482	0.0052665	0.0056401	0.0058464	0.0059236	0.0069292	0.0072951	0.0080849	0.0087913	0.0099923	0.011072	0.010803	0.011734	0.014107	0.016376	0.01787	0.021494	0.026731	0.032003	0.036223	0.035597	0.034816	0.03838	0.039732	0.038684	0.03932
Construct 15	0.045611	0.048296	0.044525	0.044917	0.04083	0.046968	0.050121	0.054268	0.05356	0.044842	0.042142	0.042232	0.039397	0.040452	0.04181	0.039261	0.040121	0.040121	0.0346	0.036199	0.036742	0.03733	0.033499	0.032142	0.031267	0.041689	0.040136	0.032986	0.035158	0.038401	0.044992	0.048356	0.043665	0.056923	0.061418	0.066998	0.091599	0.10739	0.11232	0.13457	0.14262	0.14932	0.14383	0.13475	0.13419	0.13084	0.13363	0.11609	0.10332
	0.0044044	0.0027204	0.0035363	0.003868	0.0037857	0.003774	0.0055745	0.0081532	0.0071025	0.0033832	0.0042937	0.004054	0.0039296	0.0033455	0.0067708	0.0044298	0.0049128	0.0064792	0.004563	0.0067538	0.0060283	0.004368	0.003792	0.0038665	0.0036408	0.0059235	0.0049896	0.0043239	0.0034419	0.0048143	0.0041312	0.0049532	0.005814	0.0076351	0.0078234	0.0098572	0.010124	0.010807	0.012253	0.012458	0.013753	0.014493	0.010458	0.011367	0.012458	0.0092544	0.0092242	0.011608	0.011904
Construct 16	0.015882	0.014748	0.013711	0.014426	0.013922	0.01409	0.015994	0.01423	0.013852	0.014384	0.013543	0.016807	0.019286	0.019818	0.016863	0.018067	0.0193	0.015616	0.015238	0.016779	0.015728	0.016555	0.01577	0.019496	0.021975	0.018655	0.022493	0.024006	0.024972	0.029916	0.031289	0.035994	0.040098	0.047787	0.058697	0.068782	0.086933	0.10223	0.12141	0.14235	0.16084	0.18153	0.20452	0.22384	0.23109	0.23245	0.24179	0.23866	0.23873
	0.0041217	0.0033291	0.0029592	0.0028818	0.00242	0.0019001	0.0021372	0.0020605	0.0022018	0.0021914	0.0019221	0.0019952	0.002662	0.0024535	0.0019747	0.0026432	0.0028728	0.0024	0.0021928	0.0018939	0.0020907	0.0023216	0.0026261	0.00277	0.0023151	0.0016638	0.0030132	0.0024996	0.003029	0.0031647	0.0041341	0.004911	0.0052492	0.0079494	0.010693	0.01212	0.013338	0.013696	0.016597	0.019768	0.017624	0.018589	0.020465	0.021667	0.024203	0.023329	0.025032	0.023522	0.023215
Construct 17	0.032745	0.033922	0.030532	0.029767	0.034715	0.04056	0.041559	0.040159	0.033053	0.027106	0.025275	0.024211	0.023707	0.022288	0.024921	0.023072	0.025686	0.027675	0.027908	0.026144	0.025425	0.024631	0.026349	0.024967	0.028198	0.029169	0.031485	0.031055	0.030924	0.031849	0.03338	0.035574	0.039645	0.045313	0.051148	0.05958	0.069524	0.084034	0.1094	0.13185	0.16033	0.18231	0.21175	0.2508	0.27652	0.3066	0.31474	0.32561	0.33272
	0.010266	0.010184	0.0094109	0.008929	0.011687	0.01382	0.013864	0.013417	0.0090341	0.0066133	0.0055497	0.0059329	0.0058292	0.0054123	0.0054614	0.0055122	0.0063347	0.0060102	0.0057632	0.0054639	0.0049405	0.0048681	0.0044428	0.004422	0.0055313	0.0057864	0.0069023	0.0067343	0.0057956	0.0050911	0.0048573	0.0049226	0.0057917	0.0066857	0.0057793	0.0067499	0.008513	0.009429	0.013728	0.015483	0.01679	0.018762	0.018923	0.02095	0.019271	0.022095	0.020822	0.017734	0.018935
Construct 18	0.014529	0.015412	0.011569	0.0093922	0.011941	0.012431	0.011843	0.011059	0.011529	0.011588	0.012118	0.012431	0.013549	0.015451	0.012686	0.014667	0.016824	0.014353	0.014824	0.016412	0.014608	0.013059	0.013392	0.014412	0.020059	0.022725	0.020922	0.018549	0.017431	0.020118	0.02249	0.019765	0.021647	0.024373	0.023275	0.036137	0.04898	0.059216	0.061804	0.082765	0.11141	0.13525	0.15388	0.1538	0.16373	0.18141	0.17876	0.18892	0.19822
	0.005145	0.0050177	0.0039179	0.0046873	0.0047256	0.0041583	0.0036454	0.0045792	0.0056376	0.0029109	0.0028842	0.0041912	0.0042576	0.0036901	0.003845	0.0053472	0.0061214	0.0036008	0.0034391	0.0036128	0.0041903	0.0043206	0.0050414	0.0061415	0.0056791	0.005198	0.0049634	0.0072214	0.0062504	0.0055168	0.0063397	0.0072256	0.0068777	0.0059986	0.0055444	0.0083339	0.010939	0.014852	0.015477	0.017536	0.020257	0.024286	0.024319	0.021561	0.024682	0.032391	0.034631	0.035714	0.035684
Construct 19	0.01598	0.017369	0.018154	0.01817	0.016029	0.016078	0.016912	0.01799	0.016422	0.014003	0.014608	0.013235	0.013284	0.013905	0.014428	0.015735	0.020212	0.01469	0.013121	0.013399	0.015016	0.017108	0.015556	0.014428	0.014248	0.015621	0.014216	0.014967	0.015556	0.016797	0.017173	0.017827	0.022516	0.024232	0.027337	0.037925	0.037892	0.046373	0.063382	0.089575	0.11222	0.13567	0.17145	0.19342	0.21291	0.22977	0.25389	0.27328	0.28587
	0.0034081	0.0034357	0.0037675	0.0037538	0.0032127	0.0026836	0.0031663	0.0035134	0.0033023	0.003608	0.0036103	0.003195	0.0026402	0.0036713	0.0044762	0.004164	0.0053338	0.0038214	0.0038327	0.0042135	0.0047369	0.0042856	0.0043434	0.0037564	0.0040642	0.0045895	0.0045805	0.0047078	0.006374	0.0064671	0.0055788	0.0052637	0.0058566	0.005753	0.0056447	0.0079633	0.0093757	0.010889	0.012726	0.019174	0.024188	0.027272	0.032315	0.035685	0.036404	0.033791	0.034686	0.03516	0.03811
Construct 20	0.021046	0.020341	0.017705	0.018497	0.020436	0.021235	0.020799	0.019448	0.022694	0.0235	0.020871	0.021917	0.020806	0.020044	0.019789	0.020261	0.018983	0.019056	0.01971	0.01963	0.018264	0.016899	0.01573	0.018184	0.019651	0.020835	0.021242	0.019521	0.019041	0.017298	0.018729	0.018134	0.019165	0.01939	0.021874	0.024031	0.030109	0.039361	0.04785	0.056238	0.075076	0.090712	0.11448	0.12782	0.14381	0.15591	0.1642	0.1692	0.17863
	0.0052324	0.0052403	0.0046834	0.005089	0.0058194	0.0057955	0.0056052	0.0057785	0.0061214	0.0058209	0.0057061	0.0058357	0.0061887	0.0061317	0.0058645	0.0059412	0.0054649	0.0055911	0.0057491	0.0056377	0.0048441	0.0046078	0.0045081	0.0050785	0.0051927	0.0050781	0.0050656	0.0050472	0.0048584	0.0045942	0.0043309	0.0046458	0.0043963	0.0045956	0.0050425	0.0054099	0.0069828	0.0071413	0.0070423	0.007223	0.0091666	0.010998	0.013619	0.013356	0.01477	0.015761	0.016326	0.01572	0.015679
Construct 21	0.051549	0.056588	0.058451	0.057784	0.056157	0.053588	0.057843	0.061549	0.058059	0.052373	0.053804	0.052176	0.054137	0.055549	0.052725	0.057255	0.059471	0.059	0.063686	0.068294	0.065353	0.06049	0.055333	0.058824	0.06298	0.067059	0.072569	0.07951	0.081627	0.079863	0.074588	0.07749	0.083255	0.089294	0.10371	0.10994	0.11916	0.12886	0.15147	0.16659	0.17775	0.20822	0.23039	0.2521	0.28145	0.31594	0.33714	0.35094	0.35276
	0.014851	0.016891	0.0182	0.018385	0.017251	0.015502	0.01648	0.017683	0.017874	0.015556	0.016464	0.014699	0.01467	0.015233	0.014799	0.016502	0.017819	0.018319	0.015957	0.016994	0.014194	0.013028	0.011748	0.013261	0.012898	0.014114	0.016265	0.017182	0.018552	0.019771	0.017373	0.017358	0.018169	0.020894	0.024006	0.024687	0.024727	0.031121	0.033656	0.033867	0.035563	0.0408	0.04043	0.040646	0.042392	0.039355	0.041141	0.043718	0.047461
Construct 22	0.01712	0.019358	0.016437	0.017147	0.015822	0.016031	0.017323	0.018661	0.018742	0.019655	0.018695	0.018533	0.017803	0.019425	0.018959	0.0186	0.018235	0.015693	0.016633	0.017262	0.017086	0.020439	0.021575	0.021535	0.022468	0.023631	0.026146	0.028371	0.030507	0.032677	0.035355	0.038195	0.045267	0.053698	0.05453	0.060419	0.079905	0.10283	0.14362	0.18964	0.21699	0.24672	0.28181	0.30241	0.32274	0.3491	0.36603	0.37448	0.37284
	0.002556	0.0032335	0.0028124	0.0025307	0.0025939	0.0025824	0.0028581	0.0031535	0.0033719	0.0032068	0.0029194	0.0030294	0.0028706	0.0026506	0.0029475	0.003021	0.0025991	0.0024182	0.0027775	0.0028833	0.0029087	0.0032959	0.0035267	0.0032859	0.0034435	0.004173	0.0051125	0.0051372	0.005149	0.0066723	0.0085655	0.0081673	0.0089416	0.011775	0.011679	0.010334	0.012445	0.013009	0.0164	0.020859	0.020888	0.021452	0.022461	0.022299	0.021274	0.022441	0.023291	0.023317	0.022968
Construct 23	0.59284	0.60417	0.62047	0.61768	0.61193	0.62312	0.63662	0.63041	0.63324	0.6448	0.63562	0.62418	0.63292	0.62784	0.61309	0.62129	0.62031	0.60124	0.61289	0.61023	0.61824	0.61395	0.61538	0.59943	0.61108	0.63008	0.61149	0.58987	0.59088	0.59636	0.57503	0.57838	0.58173	0.57451	0.565	0.57467	0.57948	0.59614	0.60208	0.62106	0.61923	0.60848	0.61631	0.63042	0.63989	0.64147	0.6398	0.62047	0.61569
	0.05521	0.046013	0.035822	0.030561	0.031626	0.027664	0.026448	0.037741	0.041117	0.035505	0.029098	0.032194	0.03401	0.035701	0.035207	0.038151	0.029161	0.027227	0.033022	0.042897	0.04259	0.034358	0.038923	0.043351	0.042687	0.03878	0.039254	0.043544	0.039338	0.037001	0.044211	0.043743	0.043646	0.048999	0.051444	0.047162	0.048348	0.045779	0.051335	0.055842	0.056287	0.05693	0.052475	0.051084	0.056243	0.05554	0.056709	0.056254	0.051979
Construct 24	0.57674	0.57842	0.58448	0.6046	0.61717	0.62073	0.62251	0.6225	0.62236	0.62721	0.62831	0.63203	0.63501	0.63459	0.63015	0.63423	0.63054	0.63168	0.63052	0.63606	0.64116	0.64269	0.6411	0.64122	0.64663	0.64497	0.65105	0.65716	0.6445	0.64365	0.64728	0.6581	0.662	0.66712	0.67717	0.6802	0.69691	0.6996	0.7129	0.72193	0.72993	0.73834	0.73423	0.73769	0.72582	0.72885	0.72752	0.73324	0.72036
	0.040202	0.036703	0.034532	0.034676	0.036588	0.035479	0.032068	0.030391	0.031675	0.032428	0.031508	0.031726	0.030463	0.028786	0.029254	0.028798	0.028839	0.029908	0.029879	0.028745	0.028439	0.028974	0.030305	0.029888	0.029327	0.030335	0.031707	0.032071	0.033305	0.032171	0.031322	0.03203	0.030097	0.028061	0.028624	0.031731	0.032543	0.03352	0.031941	0.03109	0.032655	0.031462	0.030675	0.030581	0.032896	0.032922	0.032993	0.031797	0.032027
Construct 25	0.38679	0.41008	0.42305	0.43149	0.44009	0.44795	0.44737	0.45135	0.45813	0.45951	0.46582	0.47513	0.47747	0.47669	0.47644	0.4726	0.48074	0.47522	0.47027	0.4794	0.48077	0.47552	0.47702	0.47014	0.47687	0.49414	0.49272	0.49456	0.49909	0.50981	0.52539	0.54206	0.55433	0.56404	0.56745	0.57988	0.60554	0.64482	0.67662	0.70477	0.71759	0.73437	0.76297	0.78166	0.7879	0.79982	0.78454	0.76776	0.77174
	0.032618	0.030663	0.029096	0.027864	0.027441	0.026957	0.025993	0.024942	0.022725	0.021637	0.020167	0.020014	0.019469	0.01963	0.020141	0.020827	0.021216	0.021904	0.021946	0.022639	0.023523	0.02305	0.024355	0.024427	0.024446	0.024363	0.023846	0.023994	0.024455	0.024781	0.025408	0.025556	0.024816	0.024451	0.025747	0.026745	0.027343	0.027779	0.027734	0.026927	0.02681	0.027293	0.027962	0.026246	0.025463	0.024397	0.025298	0.025156	0.023526
Construct 26	0.37869	0.37391	0.37194	0.37791	0.376	0.37661	0.37995	0.37396	0.37411	0.3886	0.38318	0.38444	0.39025	0.39609	0.40245	0.39104	0.3886	0.39787	0.41097	0.40716	0.41111	0.40946	0.40825	0.40251	0.40115	0.41544	0.4333	0.44234	0.43968	0.44517	0.45934	0.47096	0.48541	0.50412	0.52029	0.54396	0.57329	0.61804	0.66221	0.69587	0.71278	0.73277	0.76681	0.76614	0.75455	0.75061	0.75863	0.76709	0.75675
	0.018096	0.016295	0.015725	0.015707	0.017284	0.015094	0.016938	0.016938	0.018358	0.018874	0.019016	0.017801	0.017998	0.019418	0.020352	0.019281	0.019307	0.020561	0.02172	0.020642	0.020197	0.021692	0.02243	0.022135	0.020636	0.021828	0.023702	0.024157	0.023617	0.022275	0.023481	0.02429	0.024166	0.024826	0.026079	0.028862	0.030205	0.029953	0.028966	0.024907	0.02365	0.023234	0.024781	0.025204	0.026284	0.02513	0.025655	0.023324	0.024481
Construct 27	0.43163	0.44735	0.45294	0.4666	0.47896	0.48832	0.49539	0.50011	0.51451	0.52212	0.52109	0.52741	0.54075	0.54036	0.52244	0.51627	0.52571	0.53049	0.52275	0.53296	0.52673	0.52297	0.53416	0.53213	0.53035	0.54156	0.54527	0.55729	0.56241	0.57356	0.57112	0.56129	0.56618	0.57298	0.57262	0.5853	0.60298	0.61054	0.61492	0.61969	0.62767	0.64089	0.64812	0.63331	0.62964	0.64627	0.64231	0.66291	0.65636
	0.048234	0.049306	0.048191	0.046236	0.044797	0.044456	0.043637	0.042798	0.041136	0.038089	0.035236	0.031769	0.032421	0.031931	0.028954	0.026559	0.029146	0.030747	0.030479	0.031904	0.029352	0.027805	0.028525	0.030395	0.031588	0.031225	0.029492	0.0326	0.033536	0.0327	0.032739	0.030826	0.029747	0.032214	0.034252	0.032952	0.031985	0.030668	0.031392	0.033203	0.03416	0.034458	0.033009	0.034002	0.033687	0.033654	0.033808	0.032621	0.033858
Construct 28	0.37925	0.38173	0.38575	0.39259	0.40421	0.42225	0.4364	0.45464	0.45707	0.46865	0.47912	0.48451	0.48736	0.50509	0.50753	0.51699	0.52437	0.52611	0.53205	0.53695	0.54975	0.55121	0.54735	0.54744	0.54722	0.55425	0.5601	0.56176	0.56706	0.55724	0.56125	0.57419	0.59538	0.59534	0.59519	0.62082	0.63367	0.66827	0.69414	0.71417	0.72778	0.73796	0.75106	0.77569	0.78844	0.77915	0.7787	0.78737	0.79054
	0.053578	0.052606	0.052789	0.051598	0.050296	0.046388	0.042686	0.040925	0.038136	0.037591	0.038197	0.039235	0.036422	0.034889	0.036257	0.034993	0.034488	0.034241	0.0356	0.03533	0.034734	0.032776	0.031578	0.030867	0.02971	0.029195	0.028867	0.028874	0.028932	0.029604	0.029035	0.029567	0.029028	0.028094	0.026317	0.028919	0.032123	0.032619	0.03218	0.032103	0.034888	0.037544	0.038815	0.040011	0.042245	0.04287	0.045099	0.044272	0.043599
Construct 29	0.28247	0.2835	0.28395	0.2966	0.32309	0.32364	0.31874	0.31176	0.30217	0.30593	0.32882	0.32708	0.32686	0.32369	0.32546	0.32007	0.31678	0.32564	0.31417	0.31426	0.32366	0.33423	0.33693	0.32833	0.32879	0.34188	0.35657	0.36418	0.36021	0.36619	0.36989	0.38583	0.41935	0.41729	0.4276	0.46534	0.48783	0.5298	0.57807	0.61412	0.63794	0.66093	0.67601	0.6976	0.70105	0.68526	0.68493	0.684	0.6824
	0.036863	0.03631	0.029975	0.026112	0.026284	0.026251	0.025371	0.024158	0.02329	0.02393	0.026816	0.027329	0.028541	0.028312	0.027542	0.027386	0.027221	0.024593	0.025802	0.025867	0.027816	0.028534	0.029076	0.028742	0.029321	0.030557	0.035049	0.034908	0.030906	0.029451	0.031672	0.035301	0.039552	0.042747	0.040675	0.039732	0.040811	0.045548	0.049444	0.047658	0.042369	0.043845	0.048026	0.050253	0.047469	0.046104	0.049795	0.049937	0.051659
Construct 30	0.4362	0.44909	0.46648	0.47728	0.4908	0.50531	0.51303	0.51303	0.52535	0.52196	0.5185	0.53786	0.55531	0.5634	0.57246	0.57343	0.57549	0.57248	0.57527	0.57573	0.56609	0.5736	0.5599	0.57434	0.5845	0.58881	0.57487	0.57971	0.57529	0.59741	0.61092	0.61105	0.62066	0.63388	0.63003	0.63975	0.64195	0.65148	0.66297	0.67875	0.69188	0.69332	0.69962	0.72206	0.72683	0.73301	0.72762	0.72882	0.72536
	0.073017	0.072644	0.072679	0.070937	0.070595	0.071211	0.067799	0.065258	0.06219	0.056855	0.055673	0.052813	0.050894	0.05014	0.049623	0.047871	0.043838	0.043259	0.044543	0.042066	0.041957	0.042012	0.039781	0.038685	0.042182	0.043677	0.043119	0.043651	0.04641	0.047654	0.048824	0.047517	0.048759	0.044304	0.042933	0.042796	0.044993	0.043757	0.040135	0.039303	0.035798	0.035898	0.038577	0.040012	0.039546	0.039966	0.043049	0.042493	0.041572
Construct 31	0.098111	0.097772	0.097504	0.095695	0.093333	0.095392	0.094447	0.090053	0.091881	0.096622	0.093226	0.097629	0.099911	0.096346	0.098111	0.097647	0.09467	0.099795	0.10239	0.096578	0.10204	0.1066	0.10625	0.099055	0.10115	0.11381	0.11493	0.11242	0.11224	0.11969	0.11848	0.127	0.14309	0.15889	0.16903	0.19099	0.22516	0.26027	0.30624	0.36109	0.40997	0.45562	0.48464	0.52607	0.56425	0.59682	0.61072	0.61743	0.61096
	0.016782	0.016893	0.017893	0.017797	0.016809	0.017054	0.016946	0.014465	0.013557	0.013972	0.014285	0.015072	0.014643	0.013717	0.01372	0.012828	0.013426	0.014206	0.014052	0.014047	0.013418	0.01282	0.012798	0.012048	0.012475	0.013551	0.013742	0.013059	0.013847	0.014696	0.01368	0.013787	0.014624	0.016948	0.01701	0.018983	0.024099	0.030495	0.034258	0.033997	0.038692	0.040302	0.041217	0.040837	0.042939	0.041647	0.041741	0.041739	0.041726
Construct 32	0.36183	0.37422	0.36917	0.35495	0.35128	0.36413	0.38486	0.38658	0.38725	0.39386	0.38627	0.37923	0.38496	0.3954	0.39943	0.39955	0.40991	0.40465	0.40576	0.41849	0.41805	0.4236	0.41363	0.41783	0.42961	0.44136	0.43386	0.42974	0.4391	0.46501	0.48146	0.48593	0.4979	0.51839	0.53706	0.54537	0.57834	0.61955	0.65023	0.66288	0.67587	0.69817	0.72535	0.74563	0.75017	0.75659	0.74884	0.74735	0.74689
	0.059184	0.05887	0.056963	0.054363	0.049215	0.050222	0.059378	0.062965	0.059786	0.060905	0.062685	0.063619	0.057841	0.056968	0.055953	0.052152	0.051041	0.05023	0.053009	0.056438	0.057771	0.057892	0.056719	0.053071	0.052113	0.053548	0.053628	0.054033	0.051422	0.054906	0.057947	0.055381	0.055792	0.059905	0.05858	0.054801	0.057851	0.057897	0.05909	0.061985	0.057038	0.050063	0.049291	0.052175	0.052499	0.047869	0.049731	0.051792	0.048135
Construct 33	0.27542	0.27552	0.28017	0.29176	0.2917	0.29422	0.30331	0.30112	0.30128	0.30797	0.3074	0.30494	0.30337	0.31137	0.31336	0.31421	0.31919	0.31254	0.30469	0.31162	0.31566	0.32758	0.32557	0.32922	0.34308	0.34131	0.3409	0.35665	0.36903	0.37248	0.38192	0.39935	0.42603	0.45622	0.47433	0.51292	0.54915	0.59366	0.64954	0.69153	0.71927	0.74692	0.76727	0.78042	0.78903	0.79791	0.80244	0.80784	0.80243
	0.029317	0.029522	0.026463	0.024977	0.026093	0.025324	0.02399	0.023124	0.020101	0.021748	0.023304	0.02377	0.025987	0.027762	0.027555	0.025171	0.023835	0.021852	0.020086	0.023109	0.023197	0.021756	0.021835	0.025714	0.025662	0.024076	0.023169	0.022928	0.024779	0.027701	0.028783	0.030196	0.031849	0.03454	0.036372	0.035089	0.032964	0.035388	0.039143	0.040533	0.039452	0.04106	0.041481	0.039958	0.041009	0.036239	0.035875	0.037683	0.038662
Construct 34	0.055954	0.054367	0.057504	0.05754	0.05893	0.060018	0.059376	0.060624	0.06426	0.070856	0.072585	0.071159	0.07221	0.080357	0.080588	0.08164	0.079501	0.082175	0.083922	0.085936	0.091872	0.10102	0.10572	0.10119	0.10519	0.11087	0.11578	0.13474	0.14446	0.15565	0.17294	0.1856	0.21467	0.23686	0.26859	0.29398	0.31954	0.3651	0.41283	0.45567	0.51373	0.52993	0.56123	0.59269	0.59745	0.59267	0.59777	0.60633	0.59266
	0.0095926	0.0094522	0.0094445	0.0087299	0.0098534	0.01004	0.009312	0.0095998	0.010012	0.01052	0.010944	0.010402	0.0091123	0.0093746	0.0098453	0.009723	0.010228	0.0099928	0.010226	0.011146	0.011278	0.013989	0.013687	0.01115	0.015212	0.016532	0.020207	0.022893	0.025785	0.027944	0.034081	0.037438	0.046205	0.04957	0.050861	0.050208	0.056819	0.062753	0.063529	0.057617	0.058381	0.06009	0.058452	0.059647	0.059506	0.060562	0.065157	0.062755	0.06433
Construct 35	0.062206	0.062222	0.062141	0.067565	0.072386	0.07817	0.08451	0.078252	0.068529	0.072958	0.073709	0.071977	0.067565	0.068056	0.073448	0.068954	0.070931	0.066585	0.062598	0.067582	0.070458	0.068905	0.077369	0.081814	0.08018	0.084641	0.086405	0.088072	0.088121	0.093007	0.10225	0.11389	0.12327	0.13072	0.14667	0.16489	0.20629	0.2602	0.30837	0.35095	0.40997	0.45268	0.48245	0.51879	0.56257	0.60056	0.60845	0.60175	0.5965
	0.011174	0.0089428	0.01034	0.0099637	0.010204	0.010955	0.0079147	0.0075812	0.0082381	0.0070481	0.0062667	0.0074112	0.0068026	0.0080986	0.0094299	0.0051455	0.0064186	0.005876	0.0057269	0.0055851	0.0066101	0.0071537	0.0066027	0.0075031	0.0072965	0.0067987	0.0058436	0.0062949	0.0066583	0.0065422	0.0060789	0.0094212	0.011332	0.010462	0.011219	0.013299	0.018351	0.028822	0.031024	0.032622	0.038369	0.042131	0.038989	0.037087	0.040373	0.045524	0.04641	0.039651	0.034953
Construct 36	0.075843	0.080412	0.079961	0.082686	0.074098	0.072843	0.079353	0.072529	0.075137	0.079608	0.078451	0.079059	0.078667	0.084	0.083588	0.081294	0.080765	0.084255	0.082137	0.085451	0.087059	0.084824	0.088647	0.086647	0.10135	0.10094	0.10018	0.10257	0.11641	0.11884	0.1232	0.13537	0.15176	0.16057	0.17792	0.21082	0.25033	0.28373	0.33253	0.39949	0.44871	0.44161	0.4589	0.50912	0.53147	0.53376	0.50867	0.51273	0.50467
	0.023159	0.024019	0.023359	0.021361	0.021149	0.020298	0.021423	0.019504	0.021865	0.02365	0.024194	0.023404	0.021014	0.020548	0.020743	0.022607	0.024464	0.023001	0.02613	0.026542	0.026922	0.026414	0.027175	0.025564	0.026505	0.026634	0.027509	0.027737	0.029611	0.02963	0.030497	0.029085	0.030018	0.036849	0.037641	0.042885	0.046678	0.051678	0.054686	0.059027	0.063029	0.062735	0.069084	0.071853	0.071811	0.074475	0.075353	0.076419	0.07101
Construct 37	0.071836	0.070321	0.078913	0.087825	0.086185	0.093761	0.098111	0.095686	0.093868	0.099501	0.096827	0.097344	0.096631	0.10043	0.096738	0.097166	0.099608	0.10403	0.10467	0.10239	0.098378	0.10275	0.11185	0.10538	0.11499	0.1195	0.11809	0.10993	0.11863	0.12137	0.12665	0.13365	0.15298	0.17845	0.19344	0.21421	0.25898	0.30016	0.35298	0.41608	0.45401	0.47264	0.51629	0.53599	0.54155	0.5625	0.55627	0.55	0.5323
	0.014653	0.014554	0.014913	0.015537	0.013343	0.012835	0.012179	0.013858	0.013708	0.015076	0.015838	0.014737	0.01594	0.017587	0.016558	0.016758	0.016182	0.013546	0.014656	0.014349	0.013547	0.015118	0.017642	0.017329	0.016344	0.016283	0.01846	0.018347	0.018273	0.017271	0.01657	0.014709	0.01966	0.022444	0.021836	0.021085	0.022619	0.028789	0.034964	0.029484	0.030487	0.027564	0.023427	0.022082	0.018639	0.022449	0.023816	0.034112	0.031961
Construct 38	0.054627	0.054412	0.060627	0.059608	0.053275	0.050137	0.04851	0.044314	0.043451	0.046922	0.04698	0.04602	0.046961	0.048353	0.04902	0.049059	0.049157	0.05498	0.062882	0.057843	0.059039	0.052314	0.049	0.054059	0.056725	0.059098	0.064137	0.071745	0.077176	0.073412	0.075078	0.094353	0.10831	0.11439	0.13549	0.16659	0.2008	0.2589	0.31498	0.36378	0.41075	0.46149	0.49976	0.5452	0.59078	0.58937	0.59773	0.59125	0.59384
	0.0098964	0.010109	0.010359	0.010508	0.0097322	0.010379	0.009897	0.0078171	0.0085408	0.0077696	0.0079756	0.0076972	0.0070205	0.0094819	0.0083274	0.0087661	0.0088393	0.011536	0.0098698	0.0086185	0.0088457	0.011984	0.0099287	0.010456	0.013313	0.010429	0.012769	0.014351	0.01151	0.011374	0.012654	0.011632	0.01351	0.015676	0.01633	0.023327	0.023642	0.024227	0.030469	0.033306	0.035876	0.037817	0.029918	0.032817	0.040208	0.041757	0.039054	0.034623	0.032913
Construct 39	0.10577	0.10691	0.10829	0.11167	0.10781	0.1008	0.098965	0.097538	0.10245	0.10097	0.10389	0.10313	0.10764	0.11493	0.11807	0.11916	0.12743	0.13552	0.14194	0.14862	0.15557	0.15394	0.15812	0.16293	0.16596	0.17163	0.16697	0.17495	0.17688	0.17023	0.16812	0.17498	0.17812	0.18131	0.17024	0.16289	0.17622	0.19519	0.20838	0.23295	0.26691	0.29809	0.33146	0.34669	0.36793	0.38974	0.39487	0.40425	0.41379
	0.023454	0.024536	0.023761	0.024646	0.02379	0.020582	0.01688	0.015266	0.01763	0.016778	0.015001	0.012914	0.014271	0.016283	0.018243	0.020319	0.023397	0.023296	0.023562	0.024039	0.023052	0.022773	0.027489	0.031566	0.033587	0.034296	0.036034	0.038288	0.039334	0.035887	0.037789	0.03912	0.034766	0.039191	0.043216	0.041678	0.042553	0.041155	0.038957	0.037208	0.037838	0.040014	0.042672	0.042562	0.04236	0.043814	0.045383	0.043515	0.047275
Construct 40	0.051356	0.056601	0.056618	0.056111	0.056569	0.054003	0.055931	0.059216	0.056013	0.049853	0.055458	0.051324	0.05	0.052042	0.055752	0.049918	0.049853	0.054951	0.057451	0.060654	0.064722	0.061536	0.068333	0.076487	0.074493	0.068693	0.072565	0.081552	0.082925	0.089314	0.10655	0.11319	0.1224	0.14263	0.15521	0.18057	0.21078	0.26706	0.33745	0.4067	0.46701	0.53212	0.58711	0.62345	0.67884	0.72649	0.73103	0.76614	0.78134
	0.011143	0.01169	0.012061	0.012162	0.01194	0.011589	0.011074	0.011189	0.011214	0.011273	0.010965	0.01024	0.010814	0.0097222	0.009387	0.0093956	0.0094063	0.0092984	0.0084502	0.0087331	0.010489	0.01071	0.011666	0.012781	0.012982	0.01037	0.010787	0.014528	0.013358	0.012481	0.014877	0.014808	0.014861	0.015505	0.019774	0.022287	0.023682	0.030549	0.039912	0.047142	0.044874	0.047312	0.049514	0.043187	0.038534	0.035274	0.036146	0.032706	0.031742
Construct 41	0.019363	0.020637	0.021193	0.017614	0.016454	0.022565	0.024771	0.02183	0.019641	0.020327	0.016977	0.018971	0.021618	0.023366	0.022059	0.016732	0.014248	0.012402	0.010997	0.012908	0.013366	0.011291	0.013399	0.016879	0.015114	0.015392	0.016487	0.017075	0.018954	0.022631	0.019935	0.023742	0.023824	0.025212	0.026242	0.030507	0.03598	0.043219	0.056275	0.080507	0.11412	0.14691	0.17549	0.21662	0.27088	0.30324	0.33984	0.36851	0.40369
	0.0044375	0.0061802	0.0061208	0.0062763	0.0053747	0.0056525	0.0067729	0.0053722	0.0046544	0.0059198	0.0052496	0.0063585	0.0076063	0.0083035	0.0078871	0.0071475	0.0058707	0.0054338	0.004738	0.0054374	0.0060697	0.0042604	0.0045306	0.0049256	0.004877	0.0047714	0.0046838	0.0048479	0.005557	0.00559	0.0049033	0.0052122	0.0053665	0.0056467	0.0074018	0.0070443	0.0083908	0.0099462	0.015561	0.018364	0.022718	0.02977	0.028624	0.033936	0.038431	0.037643	0.037757	0.03668	0.033694
Construct 42	0.029647	0.027333	0.024804	0.022196	0.017863	0.013922	0.014706	0.013	0.011882	0.010941	0.0097843	0.012275	0.0098627	0.016549	0.013078	0.012961	0.010765	0.0085098	0.009098	0.010784	0.011471	0.013098	0.0097255	0.0092353	0.010471	0.012804	0.012608	0.011941	0.009451	0.011216	0.011353	0.017235	0.015824	0.014627	0.019686	0.022431	0.02802	0.039255	0.044176	0.046098	0.052235	0.064745	0.07398	0.084216	0.084882	0.086196	0.074216	0.08102	0.082373
	0.013292	0.013284	0.012264	0.011526	0.0087799	0.0055682	0.0052826	0.0043846	0.0044187	0.0050249	0.0047044	0.0061553	0.0048107	0.005622	0.004835	0.0048198	0.0045083	0.0042334	0.0036452	0.0036727	0.0043232	0.0050813	0.0032342	0.0035167	0.004683	0.0055348	0.0048023	0.0042328	0.0035887	0.0044326	0.0046399	0.0054502	0.0058943	0.005081	0.0070815	0.0078009	0.011404	0.015658	0.016461	0.018821	0.021923	0.028213	0.032101	0.036953	0.03762	0.042348	0.035795	0.037769	0.036062
Construct 43	0.016936	0.016593	0.016348	0.017181	0.015711	0.017843	0.018701	0.01815	0.018162	0.021115	0.015846	0.012279	0.013272	0.012377	0.012083	0.010343	0.011691	0.012206	0.011373	0.011703	0.0095711	0.0099632	0.011164	0.0088725	0.0084559	0.0087132	0.011324	0.013419	0.015331	0.014926	0.014265	0.015	0.017047	0.022083	0.024718	0.031091	0.033885	0.040772	0.050123	0.06424	0.074571	0.07864	0.093125	0.116	0.13165	0.15354	0.16625	0.1655	0.1682
	0.0051237	0.0045204	0.0043353	0.0048374	0.0038963	0.0039978	0.0047119	0.0038787	0.0040129	0.0045486	0.003467	0.0027727	0.0030453	0.0031683	0.0030192	0.0022409	0.0027912	0.0031852	0.0025397	0.0025933	0.0019725	0.0024341	0.0029147	0.0020781	0.0018516	0.0017114	0.0021927	0.0027756	0.0034926	0.0032789	0.0033687	0.0032656	0.0027286	0.0046178	0.0051591	0.0057544	0.0059474	0.0064617	0.010153	0.013039	0.013134	0.012392	0.012485	0.015073	0.017654	0.018016	0.015091	0.01341	0.012515
Construct 44	0.012157	0.010679	0.011373	0.014434	0.015581	0.015113	0.0146	0.016682	0.019548	0.021493	0.023605	0.022036	0.018522	0.019231	0.018839	0.01819	0.020603	0.020558	0.020226	0.02175	0.01994	0.022911	0.019804	0.019442	0.022142	0.021101	0.023484	0.024163	0.02991	0.031719	0.032232	0.035038	0.040995	0.043047	0.049231	0.046923	0.066561	0.092368	0.11041	0.13688	0.15655	0.15979	0.17846	0.20817	0.22721	0.23081	0.22296	0.21119	0.19673
	0.0035374	0.0031068	0.0032512	0.0037143	0.0057802	0.0057864	0.0050991	0.0053432	0.0054432	0.0060857	0.0057289	0.0061755	0.0063525	0.0061443	0.0057544	0.0059301	0.0067499	0.0064893	0.005922	0.0059816	0.0062647	0.0066509	0.0053697	0.0055129	0.0057801	0.0051118	0.0053216	0.0051342	0.0064889	0.0068694	0.0074207	0.0067887	0.0076472	0.0089894	0.010357	0.0092049	0.011032	0.011872	0.014491	0.018607	0.020713	0.02206	0.02393	0.025151	0.026481	0.027914	0.025358	0.024668	0.023391
Construct 45	0.012271	0.013121	0.010654	0.014412	0.012908	0.012729	0.013219	0.01665	0.013987	0.014069	0.016618	0.015474	0.016912	0.017075	0.016601	0.013922	0.016977	0.019069	0.017141	0.014363	0.015049	0.012565	0.01152	0.013971	0.013578	0.014101	0.01567	0.017827	0.01585	0.01652	0.020392	0.024395	0.022124	0.02415	0.030229	0.030572	0.03067	0.038627	0.051912	0.057533	0.064036	0.075049	0.080016	0.093154	0.10613	0.10456	0.10129	0.094134	0.09469
	0.0049012	0.0048138	0.0037892	0.005058	0.0054213	0.0050173	0.0050152	0.0058743	0.005045	0.0052395	0.0056592	0.00526	0.004573	0.0054299	0.0059137	0.0049375	0.0055634	0.0058409	0.004602	0.0037768	0.0040356	0.0028301	0.0026798	0.0034012	0.0035707	0.004174	0.0042206	0.0043225	0.0030428	0.0038701	0.0048568	0.0055999	0.0060463	0.0046944	0.0054202	0.0067353	0.0048375	0.0063171	0.0083031	0.0066092	0.0067619	0.0085243	0.0092795	0.013048	0.013658	0.014001	0.012814	0.017403	0.015036
Construct 46	0.060838	0.063922	0.063868	0.065045	0.068681	0.065437	0.071337	0.071123	0.074813	0.076649	0.072602	0.063583	0.069055	0.078342	0.085258	0.081979	0.086863	0.089857	0.090053	0.095668	0.10102	0.1052	0.10843	0.12296	0.13515	0.14747	0.16262	0.16405	0.17045	0.18312	0.19652	0.23635	0.26513	0.27895	0.32121	0.35975	0.4064	0.47902	0.57053	0.63832	0.67102	0.6992	0.72187	0.73583	0.74897	0.75663	0.75164	0.73561	0.70173
	0.012051	0.013145	0.013529	0.013389	0.012953	0.010016	0.010917	0.0099166	0.009419	0.0108	0.011103	0.0081574	0.010253	0.010297	0.0099811	0.010227	0.0098181	0.0098691	0.0084021	0.010437	0.01296	0.011598	0.011856	0.014132	0.017776	0.018539	0.017388	0.015359	0.016223	0.019517	0.023417	0.024056	0.024549	0.027692	0.028387	0.02663	0.026707	0.036921	0.042611	0.036891	0.038342	0.046934	0.045355	0.044048	0.041732	0.040332	0.035852	0.041208	0.04435
Construct 47	0.0093627	0.012729	0.013578	0.012712	0.011585	0.011356	0.012614	0.013578	0.011634	0.010343	0.012369	0.013954	0.013627	0.013775	0.013203	0.013546	0.014003	0.016029	0.016324	0.016029	0.018611	0.01817	0.019101	0.018088	0.01781	0.022222	0.024542	0.026634	0.024935	0.025212	0.026993	0.034232	0.047533	0.053088	0.057157	0.070768	0.089673	0.10609	0.13359	0.14103	0.15443	0.16284	0.17299	0.18541	0.18551	0.18681	0.18544	0.18426	0.17049
	0.0027893	0.003743	0.0040041	0.0038773	0.0034464	0.0034144	0.0037531	0.0038154	0.0030583	0.0027812	0.0033968	0.0038496	0.003152	0.0024815	0.003432	0.0036266	0.0038047	0.0037974	0.0037397	0.004033	0.0039224	0.003282	0.0038374	0.0035912	0.0045671	0.0066998	0.0091373	0.006906	0.0056515	0.0058762	0.0075501	0.0085194	0.009576	0.011818	0.013283	0.016086	0.019939	0.022894	0.026601	0.028036	0.02661	0.027115	0.028135	0.028278	0.025736	0.02551	0.027089	0.028464	0.025661
Construct 48	0.058111	0.065686	0.066061	0.069679	0.072977	0.075152	0.08016	0.081337	0.083012	0.080677	0.080499	0.08139	0.085169	0.087522	0.079822	0.080553	0.086257	0.085865	0.084545	0.084848	0.087398	0.097308	0.1023	0.10565	0.11207	0.11266	0.12294	0.13465	0.15606	0.17107	0.18677	0.21262	0.23695	0.26433	0.29938	0.33116	0.38212	0.4393	0.49455	0.57103	0.61071	0.61964	0.6193	0.64371	0.66929	0.66875	0.67692	0.68775	0.6815
	0.012616	0.012172	0.011707	0.013573	0.014572	0.015164	0.015162	0.014564	0.014513	0.012736	0.01169	0.010463	0.011283	0.011242	0.011471	0.0097112	0.0098904	0.009644	0.0097769	0.0080098	0.0075373	0.01207	0.012003	0.011775	0.012278	0.014661	0.012937	0.014487	0.016324	0.020257	0.019836	0.025222	0.026701	0.025442	0.031722	0.037093	0.037327	0.042956	0.045732	0.046368	0.048587	0.045804	0.044933	0.044658	0.040026	0.042875	0.044255	0.038377	0.030502
Construct 49	0.060196	0.061123	0.060303	0.062335	0.062389	0.059002	0.053405	0.053102	0.056364	0.059572	0.058164	0.052299	0.049483	0.051925	0.052781	0.051533	0.055134	0.054813	0.05893	0.059216	0.056542	0.056988	0.057344	0.054831	0.057415	0.052816	0.05139	0.053654	0.060481	0.062888	0.059144	0.06057	0.063957	0.076845	0.079198	0.075294	0.079733	0.085793	0.10674	0.13307	0.13565	0.15394	0.15811	0.15681	0.15585	0.17324	0.16968	0.16066	0.16246
	0.011795	0.013178	0.014256	0.014028	0.0148	0.01428	0.014479	0.013541	0.013189	0.012528	0.011229	0.010548	0.0090055	0.0085411	0.0093867	0.0098767	0.0092796	0.010077	0.0090083	0.0090001	0.0090741	0.0091898	0.0080739	0.0071836	0.0083254	0.0073898	0.0066644	0.0058159	0.0079742	0.0089925	0.0080046	0.0067978	0.0065747	0.0093185	0.011264	0.010109	0.013805	0.0099202	0.013251	0.015568	0.018092	0.016691	0.019646	0.018194	0.014645	0.017506	0.019157	0.018112	0.017498
Construct 50	0.053745	0.056098	0.051647	0.046314	0.049216	0.046608	0.045804	0.047725	0.040902	0.03849	0.039824	0.038235	0.038373	0.042235	0.03751	0.036412	0.039804	0.035078	0.040804	0.038314	0.040647	0.038922	0.035922	0.044059	0.046588	0.045686	0.04749	0.042667	0.046059	0.053137	0.059	0.055824	0.068373	0.091	0.10735	0.11914	0.1418	0.15347	0.18498	0.22588	0.25918	0.2858	0.30043	0.32861	0.36855	0.3819	0.36286	0.37084	0.37647
	0.013835	0.014051	0.013813	0.014023	0.014316	0.014149	0.014941	0.01423	0.013369	0.013881	0.01448	0.01151	0.010488	0.011419	0.010973	0.01115	0.011017	0.011593	0.012593	0.012423	0.011521	0.011811	0.0090199	0.012778	0.01323	0.01125	0.011873	0.011359	0.011043	0.011366	0.014194	0.013549	0.014409	0.019427	0.025643	0.027375	0.033227	0.034953	0.039359	0.040684	0.029759	0.029523	0.037751	0.040931	0.042307	0.038575	0.040677	0.044435	0.046695
Construct 51	0.36118	0.36345	0.35904	0.35989	0.36624	0.37848	0.36224	0.34969	0.34328	0.34399	0.33763	0.33423	0.33149	0.32389	0.32095	0.31503	0.30484	0.2908	0.28732	0.27616	0.26423	0.25675	0.24096	0.2282	0.21735	0.19948	0.19431	0.18018	0.17021	0.16837	0.15815	0.14044	0.12059	0.10338	0.094575	0.088186	0.086438	0.081144	0.065425	0.054984	0.047614	0.044101	0.039592	0.034248	0.028039	0.025556	0.02482	0.024559	0.024853
	0.02881	0.025728	0.026947	0.025676	0.025318	0.027777	0.025988	0.024915	0.025182	0.026631	0.028353	0.026638	0.028694	0.028817	0.029149	0.029584	0.02921	0.0259	0.025211	0.024277	0.026084	0.029399	0.030341	0.027384	0.024482	0.022684	0.024202	0.022786	0.021895	0.021463	0.02502	0.022782	0.018926	0.017033	0.016771	0.01605	0.016013	0.015481	0.01194	0.0093505	0.0084999	0.0087885	0.0084918	0.0075254	0.0059715	0.004778	0.0046572	0.0045899	0.0036084
Construct 52	0.45916	0.46633	0.47476	0.45924	0.46735	0.48084	0.47047	0.45912	0.44337	0.44276	0.44255	0.43396	0.4371	0.43245	0.44739	0.44747	0.43698	0.42951	0.41804	0.38982	0.40167	0.40761	0.39412	0.38284	0.3592	0.34771	0.32802	0.30239	0.30282	0.28969	0.275	0.25971	0.25006	0.24739	0.22924	0.20537	0.19184	0.17329	0.16525	0.14986	0.12845	0.10873	0.097098	0.081824	0.067882	0.062137	0.048314	0.047314	0.044353
	0.036292	0.038886	0.036754	0.03414	0.035973	0.03436	0.030951	0.031347	0.031647	0.030038	0.030959	0.030532	0.035703	0.030741	0.029968	0.026985	0.031047	0.029741	0.029044	0.030301	0.03228	0.030964	0.027404	0.031869	0.029651	0.02627	0.026252	0.03066	0.024398	0.023335	0.025288	0.02562	0.020952	0.02299	0.025386	0.023546	0.025876	0.026473	0.022501	0.018294	0.019266	0.019868	0.014098	0.01133	0.0126	0.010431	0.0075661	0.0078243	0.0069931
Construct 53	0.10963	0.1126	0.11075	0.10595	0.11633	0.12194	0.11916	0.11638	0.11829	0.11524	0.11563	0.11478	0.11344	0.11157	0.11089	0.1023	0.10232	0.098414	0.092478	0.086916	0.083102	0.075205	0.071034	0.070802	0.073209	0.071765	0.072353	0.066684	0.063387	0.055722	0.050856	0.049305	0.047166	0.042656	0.041301	0.04713	0.045098	0.043048	0.038734	0.039608	0.042389	0.044831	0.03549	0.034831	0.036791	0.03139	0.030481	0.02902	0.034617
	0.036095	0.030994	0.028809	0.028407	0.031406	0.03261	0.030719	0.030392	0.032177	0.027588	0.026655	0.028074	0.028579	0.026814	0.028008	0.028181	0.02797	0.025914	0.028441	0.024413	0.021447	0.019214	0.019361	0.020203	0.021504	0.020154	0.021938	0.022552	0.021059	0.017873	0.01678	0.017217	0.016985	0.014934	0.01396	0.015097	0.016466	0.015807	0.013129	0.014006	0.015387	0.015174	0.01165	0.012124	0.013241	0.010984	0.011671	0.011656	0.010795
Construct 54	0.36833	0.38892	0.39353	0.39431	0.38982	0.38946	0.38036	0.36624	0.36423	0.35029	0.34105	0.3243	0.29778	0.28051	0.27595	0.26477	0.24477	0.23322	0.23034	0.21962	0.20554	0.19747	0.17967	0.16353	0.14593	0.14271	0.13124	0.11693	0.11005	0.099624	0.092451	0.080964	0.077206	0.074951	0.065	0.058529	0.061471	0.064134	0.066405	0.061111	0.05848	0.055131	0.056487	0.055801	0.055082	0.05567	0.049493	0.048431	0.051814
	0.082567	0.079728	0.0755	0.069153	0.068799	0.071846	0.070202	0.067088	0.063894	0.063276	0.062568	0.058736	0.055682	0.051764	0.050172	0.046526	0.044971	0.043644	0.043969	0.043676	0.042912	0.041226	0.038884	0.036573	0.033283	0.032447	0.031385	0.030873	0.02917	0.025588	0.025757	0.023902	0.025248	0.026743	0.023988	0.021546	0.02064	0.020434	0.020728	0.019592	0.021552	0.023483	0.021529	0.020485	0.020154	0.022416	0.022908	0.019376	0.014469
Construct 55	0.30715	0.30111	0.29645	0.31007	0.30688	0.31014	0.30381	0.28832	0.26888	0.26759	0.27059	0.26023	0.26132	0.25358	0.24747	0.23964	0.22046	0.2195	0.20963	0.19333	0.19048	0.18105	0.17253	0.16526	0.15034	0.14381	0.1402	0.13086	0.12362	0.1146	0.10328	0.092995	0.096007	0.087059	0.072513	0.065098	0.058948	0.054848	0.053547	0.04697	0.040374	0.034242	0.031123	0.027415	0.025847	0.026649	0.0241	0.020998	0.026738
	0.044201	0.041067	0.043178	0.035125	0.027574	0.02901	0.027728	0.022403	0.022559	0.027975	0.029681	0.025822	0.029871	0.027444	0.02604	0.023678	0.019111	0.017554	0.018473	0.01808	0.018003	0.019634	0.019578	0.018445	0.018547	0.018911	0.019029	0.017584	0.016186	0.016593	0.016208	0.013406	0.012517	0.011361	0.010235	0.0089182	0.0075129	0.0078975	0.0083234	0.0067194	0.0061755	0.0045077	0.0047903	0.0038569	0.0038264	0.0044552	0.0034326	0.0043837	0.0073079
Construct 56	0.18374	0.18943	0.18608	0.18917	0.1908	0.1929	0.19602	0.19456	0.19817	0.19741	0.18472	0.18008	0.17863	0.17692	0.17143	0.16594	0.16747	0.15353	0.14385	0.13914	0.12989	0.12175	0.10638	0.098296	0.087903	0.080935	0.070166	0.059005	0.051825	0.044887	0.037828	0.034827	0.036531	0.030603	0.024585	0.022368	0.020166	0.017934	0.01736	0.017526	0.016727	0.018446	0.020121	0.017255	0.014555	0.014208	0.013756	0.011719	0.0127
	0.011163	0.013862	0.012614	0.011678	0.012996	0.015503	0.016248	0.018477	0.021354	0.022071	0.02184	0.022891	0.0194	0.01944	0.021733	0.024053	0.022037	0.022321	0.019969	0.023768	0.024465	0.025736	0.019512	0.01851	0.017385	0.015057	0.013538	0.012441	0.011072	0.011703	0.0096125	0.0089399	0.0086784	0.0080527	0.0067331	0.0064016	0.0054439	0.0050578	0.0053733	0.0050669	0.0053894	0.0054164	0.0062961	0.0052476	0.0048851	0.005114	0.0044826	0.004145	0.0034076
Construct 57	0.033964	0.033179	0.033908	0.034006	0.03444	0.037395	0.038754	0.043081	0.047353	0.050658	0.049832	0.051681	0.051863	0.0543	0.053473	0.058095	0.057087	0.056078	0.059202	0.060504	0.060686	0.057577	0.057297	0.057969	0.057871	0.060098	0.057353	0.056106	0.054944	0.063459	0.065434	0.064552	0.065616	0.066317	0.072451	0.086779	0.10328	0.1187	0.1558	0.1984	0.26041	0.3335	0.40364	0.45588	0.48619	0.51112	0.52185	0.5208	0.5107
	0.0082412	0.0085816	0.0092172	0.008606	0.0081641	0.0080049	0.0081991	0.0084692	0.009529	0.011186	0.011186	0.01249	0.014101	0.013463	0.014296	0.017517	0.017433	0.01637	0.01633	0.015964	0.014486	0.013572	0.013026	0.01385	0.014192	0.012053	0.012774	0.013005	0.012766	0.013511	0.012389	0.012739	0.013824	0.015425	0.016772	0.017018	0.015927	0.019231	0.023389	0.029124	0.02951	0.033944	0.036437	0.036469	0.037659	0.037344	0.037945	0.0349	0.027091
Construct 58	0.020891	0.022424	0.018289	0.018877	0.021408	0.018556	0.018913	0.021105	0.017879	0.019875	0.021337	0.02303	0.029572	0.026453	0.022442	0.019002	0.017843	0.018396	0.018431	0.021462	0.022496	0.026221	0.025704	0.026399	0.028574	0.024742	0.025437	0.030357	0.032335	0.034225	0.045401	0.050196	0.046774	0.047665	0.061444	0.07492	0.094652	0.12241	0.15811	0.19134	0.21708	0.2452	0.27173	0.30294	0.32825	0.3444	0.33938	0.34412	0.33786
	0.0060048	0.0065482	0.0057444	0.0066847	0.0073607	0.0056445	0.0057057	0.0052763	0.0070659	0.0071032	0.0062359	0.0069261	0.013184	0.010639	0.0065163	0.0059305	0.0053703	0.0053183	0.0050796	0.0063423	0.0070079	0.0066318	0.0066554	0.0076187	0.0075277	0.0069458	0.0063248	0.0085845	0.0091161	0.0090906	0.010349	0.011331	0.0081732	0.0070544	0.012066	0.014737	0.017022	0.024822	0.029622	0.032613	0.033908	0.036672	0.035434	0.038846	0.040816	0.042073	0.043976	0.044786	0.045135
[truncated: 95 more columns]

## Sheet: Data for model fitting
Construct 1	0.068544	0.071328	0.072596	0.07993	0.097108	0.16292	0.43989	0.69593	0.74954	0.72923	0.65975	0.4938	0.29538	0.14059	0.065008	0.03662	0.025405
Construct 2	0.066021	0.066013	0.065689	0.072545	0.078025	0.12605	0.28078	0.44401	0.47754	0.43824	0.35528	0.23066	0.12733	0.062708	0.033567	0.020659	0.012856
Construct 3	0.052565	0.064754	0.07201	0.079924	0.098165	0.15013	0.33827	0.49359	0.44502	0.35919	0.23256	0.13833	0.080531	0.049326	0.0408	0.028322	0.021294
Construct 4	0.017054	0.015425	0.018786	0.019588	0.031337	0.066435	0.23349	0.42199	0.44418	0.32947	0.19617	0.098696	0.046654	0.026102	0.01895	0.014596	0.013593
Construct 5	0.036088	0.036786	0.03754	0.044873	0.060078	0.11167	0.25417	0.39578	0.3781	0.30977	0.22293	0.12582	0.06759	0.029896	0.027059	0.015748	0.014919
Construct 6	0.032335	0.044162	0.049693	0.044673	0.050247	0.085057	0.25966	0.45509	0.41818	0.2971	0.16018	0.065237	0.029917	0.014519	0.01068	0.0081908	0.007668
Construct 7	0.031482	0.033351	0.032023	0.036783	0.04011	0.065261	0.2174	0.41779	0.46757	0.43365	0.35101	0.22302	0.095813	0.045667	0.025605	0.016469	0.015306
Construct 8	0.057444	0.061033	0.067128	0.073636	0.082095	0.10418	0.18534	0.22548	0.17889	0.1175	0.068744	0.038595	0.022841	0.016429	0.015247	0.012006	0.01616
Construct 9	0.024883	0.020139	0.021038	0.023186	0.0321	0.05875	0.19575	0.36185	0.33533	0.22455	0.11401	0.051694	0.022661	0.01677	0.01098	0.0107	0.011048
Construct 10	0.066887	0.065597	0.062024	0.056349	0.0553	0.068671	0.15505	0.23914	0.20922	0.15416	0.09486	0.057356	0.032089	0.022311	0.024608	0.028304	0.02486
Construct 11	0.06043	0.070911	0.070472	0.067069	0.070753	0.10661	0.23986	0.24796	0.14757	0.073293	0.039418	0.025332	0.015547	0.013768	0.011363	0.011889	0.01419
Construct 12	0.017094	0.016164	0.018487	0.022328	0.027552	0.042921	0.13402	0.24863	0.28134	0.25501	0.20557	0.12716	0.067581	0.035201	0.019608	0.016375	0.014507
Construct 13	0.041418	0.047493	0.049559	0.049386	0.054049	0.07749	0.19667	0.32726	0.34181	0.27008	0.20896	0.13801	0.091624	0.069206	0.064324	0.063974	0.057644
Construct 14	0.037784	0.034801	0.036222	0.037892	0.0425	0.067072	0.17948	0.26153	0.21194	0.14283	0.079886	0.036931	0.02069	0.014242	0.013157	0.010958	0.011386
Construct 15	0.045943	0.046073	0.039395	0.03453	0.038894	0.061494	0.13168	0.12547	0.066347	0.031888	0.01963	0.013404	0.014535	0.01003	0.014444	0.012325	0.015317
Construct 16	0.014482	0.01535	0.017484	0.017717	0.025222	0.056382	0.15215	0.23443	0.21801	0.15361	0.093277	0.043082	0.023069	0.012204	0.0072876	0.0071358	0.0066083
Construct 17	0.035176	0.028918	0.025258	0.025952	0.03131	0.050132	0.14661	0.30117	0.29859	0.2439	0.1531	0.074773	0.034381	0.017949	0.012196	0.012051	0.010931
Construct 18	0.012098	0.012046	0.014801	0.015324	0.020376	0.029029	0.10072	0.17748	0.17485	0.09967	0.046036	0.024507	0.019833	0.012601	0.012797	0.0087941	0.018183
Construct 19	0.017119	0.014924	0.015349	0.014959	0.015722	0.027955	0.10311	0.24152	0.28007	0.21926	0.1253	0.051111	0.022737	0.013957	0.0094091	0.0091095	0.010793
Construct 20	0.019835	0.02154	0.019641	0.01806	0.019445	0.022117	0.07062	0.15659	0.17551	0.12806	0.07081	0.040705	0.02741	0.020724	0.018543	0.015203	0.016181
Construct 21	0.056735	0.05535	0.057948	0.061879	0.075869	0.097141	0.17721	0.31506	0.36939	0.33288	0.25965	0.15469	0.092042	0.061	0.043699	0.031598	0.022771
Construct 22	0.017019	0.018682	0.017924	0.020061	0.029448	0.055336	0.19694	0.34793	0.33697	0.22089	0.11187	0.042834	0.022217	0.017233	0.013298	0.012608	0.01351
Construct 23	0.619	0.63352	0.61612	0.61139	0.59895	0.57563	0.61055	0.63129	0.58631	0.52578	0.4173	0.27624	0.15598	0.083895	0.048834	0.030716	0.034581
Construct 24	0.60465	0.62791	0.63195	0.64148	0.64811	0.67359	0.72282	0.72892	0.67299	0.56899	0.40427	0.22146	0.10003	0.040933	0.021814	0.014407	0.013815
Construct 25	0.43334	0.46456	0.47533	0.47663	0.50261	0.56889	0.70686	0.78224	0.76817	0.72057	0.61948	0.47539	0.292	0.15231	0.076343	0.043337	0.02594
Construct 26	0.37605	0.38242	0.39783	0.4066	0.43922	0.51633	0.69808	0.75897	0.69744	0.57993	0.38414	0.21353	0.10763	0.062088	0.037735	0.031293	0.021882
Construct 27	0.47159	0.521	0.52633	0.52988	0.55854	0.5769	0.62697	0.64513	0.62615	0.56942	0.46635	0.30731	0.18307	0.092537	0.047879	0.024722	0.018047
Construct 28	0.40381	0.47188	0.51869	0.54666	0.56027	0.60243	0.71556	0.78331	0.77595	0.7143	0.60658	0.40186	0.22105	0.10392	0.048957	0.023507	0.014075
Construct 29	0.30492	0.31711	0.32097	0.3277	0.35982	0.43387	0.61615	0.68921	0.65735	0.51842	0.34463	0.18322	0.084943	0.038611	0.020743	0.014357	0.014559
Construct 30	0.48366	0.52866	0.57208	0.57237	0.58784	0.62956	0.67967	0.72728	0.69136	0.60507	0.49318	0.33944	0.19311	0.095261	0.048906	0.033161	0.02338
Construct 31	0.088205	0.087671	0.089973	0.092087	0.10664	0.15983	0.37066	0.57853	0.62866	0.59805	0.52698	0.40512	0.25976	0.14149	0.080628	0.046346	0.030821
Construct 32	0.36661	0.38653	0.40258	0.42031	0.44854	0.52725	0.67207	0.7493	0.74378	0.69325	0.6258	0.46676	0.29773	0.14722	0.069267	0.03097	0.028265
Construct 33	0.28945	0.30435	0.31256	0.32545	0.36038	0.46966	0.69469	0.79668	0.79003	0.71536	0.56666	0.34536	0.18804	0.088471	0.044913	0.02615	0.019401
Construct 34	0.057957	0.068615	0.081364	0.098488	0.13907	0.25321	0.47308	0.59659	0.58391	0.55175	0.47901	0.37386	0.25502	0.12802	0.060317	0.034302	0.019623
Construct 35	0.071165	0.072165	0.068428	0.074385	0.090416	0.14762	0.37743	0.58143	0.59765	0.59131	0.56194	0.51553	0.38843	0.26984	0.16306	0.087272	0.043832
Construct 36	0.078225	0.077242	0.082673	0.088997	0.11036	0.18113	0.39416	0.51674	0.47148	0.39401	0.28435	0.18273	0.11185	0.059507	0.047199	0.032386	0.018725
Construct 37	0.085852	0.096643	0.10044	0.10596	0.11903	0.18862	0.41869	0.54644	0.49954	0.41875	0.29872	0.18435	0.079715	0.038907	0.026286	0.020389	0.018725
Construct 38	0.054428	0.045775	0.052242	0.05483	0.070108	0.13666	0.38494	0.5847	0.58875	0.52784	0.43302	0.26002	0.1347	0.046765	0.023523	0.019232	0.019258
