# Supplementary material for: Quantitative perturbation-based analysis of gene expression predicts enhancer activity in early Drosophila embryo
Source: eLife. 2016 May 6;5:e08445. doi: 10.7554/eLife.08445 (PMC4859806; doi:10.7554/eLife.08445)
Supplement: Supplementary file 3. — DOI: http://dx.doi.org/10.7554/eLife.08445.019 [file elife-08445-supp3.xlsx]

## Sheet: Sheet1
Model	Run #	RMSE		D Scaling	T Scaling	S Scaling		Homo Coop A	Homo Coop B	Hetero Coop A	Hetero Coop B	Homo Coop bin 1	Homo Coop bin 2	Homo Coop bin 3	Hetero Coop bin 1	Hetero Coop bin 2	Hetero Coop bin 3	DD bin 1	DD bin 2	DD bin 3	TT bin 1	TT bin 2	TT bin 3	DT bin 1	DT bin 2	DT bin 3	SS bin 1	SS bin 2	SS bin 3		Quench A	Quench B	SD bin 1	SD bin 2	SD bin 3	SD bin 4	SD bin 5	SD bin 6	SD bin 7	SD bin 8	SD bin 9	SD bin 10	ST bin 1	ST bin 2	ST bin 3	ST bin 4	ST bin 5	ST bin 6	ST bin 7
C4Q5	1	0.10082		0.023434	0.3897	41.55						0.13192	0.41057		43.174	2.4763																	0.84131	1	1	0							3.7982e-13	0.91676	0	0.1417
	2	0.10082		0.023434	0.3897	41.55						0.13192	0.41057		43.174	2.4763																	0.84131	1	1	0							3.7982e-13	0.91676	0	0.1417
	3	0.090109		0.016489	0.0014362	42.753						0.44582	0.0024698		1067.1	389.16																	0.91335	0.61179	0	0.3044							0	1	1	6.9993e-18
	4	0.090109		0.016489	0.0014362	42.753						0.44582	0.0024698		1067.1	389.16																	0.91335	0.61179	0	0.3044							0	1	1	6.9993e-18
	5	0.091108		0.023739	0.00209	10.476						29.377	0.0048671		489.03	137.63																	0.87629	0.82438	1.6751e-14	0							0	0.99623	1	1.0256e-12
C4Q6	1	0.088705		0.018901	0.00097376	37.393						0.68719	0.0030645		1109	398.61																	0.90646	0.5452	0.26856	0.0070989							5.4188e-11	1	1.8805e-09	0
	2	0.12417		0.014494	1.2725e-21	0.20356						51.264	27.509		134.19	158.23																	1	0	0	0							8.7808e-10	0	0	0
	3	0.12417		0.014494	1.2725e-21	0.20356						51.264	27.509		134.19	158.23																	1	0	0	0							8.7808e-10	0	0	0
	4	0.2191		0.0022693	0.1224	357.41						319.64	165.89		8.9494	264.7																	0.9052	0.29658	0	0							0	0.00035227	0	0
	5	0.088495		0.018708	0.004902	36.591						0.38643	0.002834		516.46	168.97																	0.9161	0.55249	0.24536	0.07238							1.057e-17	0.95838	0	0.72268
C4Q7	1	0.47306		0.0045143	27.139	0.16578						0.42968	75.963		63.96	5.6184																	0.42311	1.3871e-05	0.058426	0.24193							0.49497	0.36511	0.24565	2.3183e-19
	2	0.093141		0.024426	1.5488e-08	11.353						13.149	0.0054309		64628	91090																	0.86604	0.99999	0.027317	0							0	0	0	0
	3	0.090488		0.023727	0.0078198	10.406						15.417	0.0057149		270.27	73.218																	0.86452	1	0	0							1.2445e-11	0.91375	0	1
	4	0.33704		0.012623	1.0089	49.266						1.5814	59.847		3.8404	134.12																	0.32427	1.1572e-08	0.00026033	0.99965							0.84442	0.11247	0	0
	5	0.090488		0.023727	0.0078198	10.406						15.417	0.0057149		270.27	73.218																	0.86452	1	1.1702e-11	7.533e-13							0	0.91375	0	1
C4Q8	1	0.090276		0.026836	0.057458	12.486						10.454	0.010504		100.08	14.045																	0	0.84649	1	0	1	1	0	1	0	0	0	0	0	0	0.89766	0.88568	1
	2	0.11479		0.018844	0.49478	8.8525						0.3721	4.924		29.957	1.7772																	7.5839e-07	1	1	0	0	0	8.1758e-10	1	1.2834e-07	0	0	0	0	9.4571e-08	0.94075	0	0.70789
	3	0.11479		0.018844	0.49478	8.8525						0.3721	4.924		29.957	1.7772																	7.5839e-07	1	1	0	0	0	8.1758e-10	1	1.2834e-07	0	0	0	0	9.4571e-08	0.94075	0	0.70789
	4	0.1007		0.024277	0.19368	30.803						0.21864	0.38648		54.455	8.3783																	0.021071	0.85743	1	0	1	0	8.2535e-17	1	0	0.32603	0	0	0.30405	0	0.91703	0	1
	5	0.088148		0.023778	5.3141e-08	16.312						5.7713	0.0056114		102710	38114																	0	0.87171	1	0.53246	1	0	0	0.99998	0	0.14433	0	0	0	0	0.99981	0	0
C4Q1	1	0.17415		0.0064809	6.2055e-05	15.11						36.915	4.002		2673700	7.3372e-08
	2	0.19315		0.02935	0.26688	1988.4						41.501	0.0012364		30.71	7.0356e-17
	3	0.19315		0.02935	0.26688	1988.4						41.501	0.0012364		30.71	7.0356e-17
	4	0.17414		0.0064863	3.8211e-05	15.239						36.648	3.9529		4340700	1.1194e-07
	5	0.17889		0.0060374	1.0612	1.8108						1.0436	35.136		1.875e-15	5.6329e-15
C4Q3	1	0.093077		0.01827	0.00012736	21.062						3.1484	0.0044978		3489.3	1055.6															51.628	207760
	2	0.093077		0.018288	0.00012854	21.015						3.1576	0.0044668		3480.1	1046.2															51.651	258540
	3	0.093077		0.018312	0.0001294	20.928						3.2024	0.0044877		3459.6	1041.2															51.594	167110
	4	0.093077		0.018231	0.00012797	20.953						3.1813	0.0044859		3477.7	1056.7															51.682	218300
	5	0.56598		0.00040338	261.6	16.093						758.04	341.86		197.25	4.6583															522.77	193.88
C4Q2	1	0.093345		0.01783	2.5957e-06	22.996						1.3119	0.0054267		18751	8392.5															0.0077157	1.843e-05
	2	0.09593		0.016459	3.9475e-08	33.421						0.76218	0.003195		78428	114010															0.0075949	26453
	3	0.098238		0.017219	2.8257e-08	30.647						1.0158	0.0035644		53932	139860															0.0077178	14118
	4	0.098238		0.017219	2.8257e-08	30.647						1.0158	0.0035644		53932	139860															0.0077178	14118
	5	0.098238		0.017219	2.8257e-08	30.647						1.0158	0.0035644		53932	139860															0.0077178	14118
C4Q4	1	0.59924		0.0087813	11257	129.88						481.46	0.0017525		0.00053464	14.514															1196.2	30617
	2	0.26466		0.0038111	0.035418	12.921						80.553	3.5009		0.04997	4.202															21.597	229.21
	3	0.26466		0.0038111	0.035418	12.921						80.553	3.5009		0.04997	4.202															21.597	229.21
	4	0.26466		0.0038111	0.035418	12.921						80.553	3.5009		0.04997	4.202															21.597	229.21
	5	0.26466		0.0038111	0.035418	12.921						80.553	3.5009		0.04997	4.202															21.597	229.21
C5Q5	1	0.08902		0.02407	0.0025748	7.0148						31.987	0.010004		152.64	93.634																	0.87758	0.7068	1	0							0	0.97349	0.89326	0
	2	0.4471		0.0005835	44.405	91.607						44.281	24.565		22.678	55.273																	9.5607e-07	0.024874	7.729e-06	5.4858e-09							0.29257	0.77512	0	2.3388e-19
	3	0.57263		0.010117	82.822	1.4563						172.25	3.3214		4.8888	3.5813																	0.70646	0	0.11777	0.10751							0.00014293	0.673	3.6202e-12	6.4174e-09
	4	0.093147		0.020291	0.0038955	4.1682						87.938	0.012835		47.022	83.011																	0.89251	0.71219	1	0							3.4841e-11	1	0	0
	5	0.17867		0.0076793	0.34789	46.112						4.1991	22.076		33.382	0.1246																	0.77519	0.4967	2.9474e-09	7.0169e-12							0	0.96847	0.00023587	2.8068e-16
C5Q6	1	0.58136		0.11053	2.1687	142.29						63.823	7.2387		0.58394	65.023																	6.7786e-06	4.9845e-07	1.0991e-05	0							0	0.99998	2.9497e-14	5.7601e-07
	2	0.0923		0.016076	4.1392e-08	36.488						0.21946	0.0030998		106440	102370																	0.92494	0.58308	0.28119	0.32954							0	0	0	0
	3	0.097199		0.023933	0.010637	10.954						3.1259	0.0020366		193.93	33.002																	0.92593	0	0.42508	1							0	0.9861	0	0
	4	0.22559		0.014238	0.017923	168.57						3.0013	29.552		48.593	21.694																	0.60654	0.99123	0.0044509	2.1186e-10							0	0	0.01471	0.99975
	5	0.22559		0.014238	0.017923	168.57						3.0013	29.552		48.593	21.694																	0.60654	0.99123	0.0044509	2.1186e-10							0	0	0.01471	0.99975
C5Q7	1	0.090041		0.025139	1.8516e-08	9.2776						19.286	0.0063362		75291	39300																	0.85945	1	0	0							0	0	0	0
	2	0.089859		0.024665	1.3756e-05	9.4297						19.735	0.0060354		2424.8	1820.1																	0.85684	1	6.2904e-18	0							0	1	0	1
	3	0.089703		0.025217	1.7753e-08	7.578						20.162	0.0073854		76511	36742																	0.86343	0.99999	0	0.99975							0.039683	0	0	0
	4	0.10388		0.0087858	4.9394e-08	40.133						0.18726	0.0017874		103130	254670																	0.90838	0	0.27797	0.0179							0	0	0	0
	5	0.089848		0.024584	3.8404e-05	9.4076						19.669	0.006059		1469.8	1084.2																	0.85713	1	0	0							0	0.96713	1	0
C5Q8	1	0.23104		4.6927e-05	0.91389	629.19						85.702	95.371		179.6	273.58																	2.9343e-06	6.9712e-09	0.030685	0	2.8505e-10	1.9702e-17	0.11542	0	0.048622	0	0	0.11943	0	0	0.96195	0	0.21849
	2	0.23104		4.6927e-05	0.91389	629.19						85.702	95.371		179.6	273.58																	2.9343e-06	6.9712e-09	0.030685	0	2.8505e-10	1.9702e-17	0.11542	0	0.048622	0	0	0.11943	0	0	0.96195	0	0.21849
	3	0.099019		0.028432	2.9594e-08	16.909						7.721	0.015247		50154	44521																	0	0.83443	0.99998	0	1	0.99998	0	0	0	0	0	0	0	0	0	0	0
	4	0.099019		0.028432	2.9594e-08	16.909						7.721	0.015247		50154	44521																	0	0.83443	0.99998	0	1	0.99998	0	0	0	0	0	0	0	0	0	0	0
	5	0.26945		0.024761	0.11468	19.137						3.5319	26.991		0.021663	6.3859																	6.8561e-09	0.46975	4.4126e-06	8.2026e-07	0.022814	8.3049e-17	0.034346	1.2539e-14	1.506e-11	0.00040804	0	0	0.012762	0.32749	3.5794e-17	2.2272e-06	6.7225e-16
C5Q1	1	0.15526		0.0059579	8.3474e-19	0.075591						1.2028e-15	206.94		5.6546	96.499
	2	0.15526		0.0059579	1.1783e-17	0.075591						1.5716e-16	206.94		10.263	1752
	3	0.14394		2.8522e-05	4.1164e-05	49.856						0.011734	0.0037325		0.30855	3851900
	4	0.14394		2.8522e-05	4.1164e-05	49.856						0.011734	0.0037325		0.30855	3851900
	5	0.19571		0.026679	0.30708	502.26						28.018	0.0057741		5.0205e-15	7.1825
C5Q3	1	0.48451		0.0033976	17.551	1755.4						142.16	18.915		184.62	231.52															115.91	1025.3
	2	0.48451		0.0033976	17.551	1755.4						142.16	18.915		184.62	231.52															115.91	1025.3
	3	0.092407		0.018773	0.00040145	12.419						7.7597	0.0067064		1268.3	356.57															52.493	346950
	4	0.092407		0.018773	0.00040145	12.419						7.7597	0.0067064		1268.3	356.57															52.493	346950
	5	0.47261		0.00037151	10.052	154.88						47.927	198.63		87.083	688.89															55.808	6.9479
C5Q2	1	0.092092		0.017622	0.029834	6.37						24.418	0.010906		115.38	19.97															0.0086619	0.0016829
	2	0.092092		0.017622	0.029834	6.37						24.418	0.010906		115.38	19.97															0.0086619	0.0016829
	3	0.16086		0.00018388	1.7059e-23	0.0029001						85.909	52697		70386	81519															3647	785.39
	4	0.16086		0.00018388	1.7059e-23	0.0029001						85.909	52697		70386	81519															3647	785.39
	5	0.14096		0.0041123	0.70825	0.10958						0.95096	200.31		2.7636	8.4711e-15															133.72	0.0023176
C5Q4	1	0.093372		0.021653	0.00085516	8.4862						9.8863	0.0079781		655.35	163.52															4763.5	8693600
	2	0.093372		0.021653	0.00085516	8.4862						9.8863	0.0079781		655.35	163.52															4763.5	8693600
	3	0.093372		0.021653	0.00085516	8.4862						9.8863	0.0079781		655.35	163.52															4763.5	8693600
	4	0.4088		0.00016079	9.4352	1.6136						0.0090743	75.365		157.25	26.932															24.2	16.386
	5	0.092734		0.017828	5.1829e-05	21.988						0.23807	0.00297		4471.5	1140.2															6301.3	1590800
C6Q5	1	0.087783		0.014864	0.0091485	55.573						0.069367	0.0015324		111.85	680.83																	0.92715	0.46399	1	0.27495							0	1	0	1.0803e-10
	2	0.093593		0.017164	0.136	0.69407						71.537	0.08177		1.9329	4.4899e-11																	0.94149	0.90517	0	0							0	0.81299	3.2703e-12	4.0477e-11
	3	0.093593		0.017164	0.136	0.69407						71.537	0.08177		1.9329	4.4899e-11																	0.94149	0.90517	0	0							0	0.81299	3.2703e-12	4.0477e-11
	4	0.087783		0.014864	0.0091485	55.573						0.069367	0.0015324		111.85	680.83																	0.92715	0.46399	1	0.27495							0	1	0	0
	5	0.087783		0.014864	0.0091485	55.573						0.069367	0.0015324		111.85	680.83																	0.92715	0.46399	1	0.27495							0	1	0	0
C6Q6	1	0.29612		0.0012948	0.13661	75.739						119.16	112.19		46.724	20.064																	0.14539	0.00014128	1.2466e-05	0							0.31492	0	1.1573e-12	0.26908
	2	0.104		0.02346	1.3533e-20	0.18238						40.231	0.22274		228.38	198.86																	0.99086	0.45823	0	0							0	0	0	0
	3	0.54949		0.00047375	220.26	1379.9						46.309	457.36		201.56	402.08																	0.83573	4.3658e-08	0	0							0	0.88414	0	0.0010475
	4	0.54949		0.00047375	220.26	1379.9						46.309	457.36		201.56	402.08																	0.83573	4.3658e-08	0	0							0	0.88414	0	0.0010475
	5	0.54949		0.00047375	220.26	1379.9						46.309	457.36		201.56	402.08																	0.83573	4.3658e-08	0	0							0	0.88414	0	0.0010475
C6Q7	1	0.11092		0.015935	0.043939	0.15203						79.348	0.90909		1.002	3.5369e-14																	1	0	0	0							0	0.24252	0	0
	2	0.11092		0.015935	0.043939	0.15203						79.348	0.90909		1.002	3.5369e-14																	1	0	0	0							0	0.24252	0	0
	3	0.10668		0.011642	0.084477	0.38181						156	0.5142		0.83062	0.57771																	1	2.6291e-20	0	0							3.803e-11	0.31039	0.038862	0
	4	0.58046		0.0083315	13.453	10.65						41.213	2.4148		0.0076073	1.5556																	0.1479	0	0	0.002524							0.012934	0.0036263	5.7284e-07	0.13251
	5	0.58046		0.0083315	13.453	10.65						41.213	2.4148		0.0076073	1.5556																	0.1479	0	0	0.002524							0.012934	0.0036263	5.7284e-07	0.13251
C6Q8	1	0.2672		0.00012386	0.55558	9.5726						398.97	2004.9		2315.6	1070.7																	0	0.89028	0.99779	0	0	0.030474	0	0	0	0	0	0	0	0.021446	0	0	0
	2	0.093586		0.021657	0.018592	35.211						0.071217	0.0032366		13.773	656.68																	0	0.94441	1	0	1	0	0	1	0	0	0	0	0	1.1729e-06	0.94279	0	1
	3	0.093586		0.021657	0.018592	35.211						0.071217	0.0032366		13.773	656.68																	0	0.94441	1	0	1	0	0	1	0	0	0	0	0	1.1729e-06	0.94279	0	1
	4	0.31584		0.0050484	0.022317	87.105						6.9608	0.25345		198.16	2.4134																	0.99196	0.019503	1.2231e-05	1.4722e-18	5.1756e-07	2.2501e-06	0	6.2385e-05	0.89009	0.032066	3.0048e-06	0	2.6227e-06	5.0649e-05	1.791e-13	2.8362e-08	0
	5	0.10396		0.015821	0.002782	49.986						0.061077	0.003048		46.208	4271.9																	0	1	1	0.53845	0	0	2.5623e-19	0	0	0	0	0	5.2502e-11	0	1	0	0
C6Q1	1	0.12613		0.0037567	0.035459	14.491						1.1261	0.0085514		1.015e-16	5078.4
	2	0.12613		0.0037567	0.035459	14.491						1.1261	0.0085514		7.18e-16	5078.4
	3	0.11862		0.0001832	1.3847e-05	40.635						0.01649	0.0017972		14664	32602000
	4	0.15162		0.0054648	1.8697e-20	0.13053						19.967	315.19		195.52	54.303
	5	0.15162		0.0054648	1.8697e-20	0.13053						19.967	315.19		195.52	54.303
C6Q3	1	309811		0.016225	2.7114e-05	36.975						0.089329	0.0026385		4941.4	2522.4															50.612	53567
	2	0.25196		0.00099583	4.2936	2.5601						0.22903	12.989		15.304	0.12223															5.8632	41.263
	3	0.25196		0.00099583	4.2936	2.5601						0.22903	12.989		15.304	0.12223															5.8632	41.263
	4	0.27022		0.011576	0.036084	39.819						442.96	16.051		77.539	42.246															63.564	426.04
	5	0.27022		0.011576	0.036084	39.819						442.96	16.051		77.539	42.246															63.564	426.04
C6Q2	1	0.12669		0.0021837	1.2982	4.8879						5.4341	0.0301		1.8108e-16	6.977e-12															35.985	0.004933
	2	0.10524		0.013975	0.075978	0.40489						121.33	5.2827e-15		0.81058	1.8832															0.0025031	2548.3
	3	0.098909		0.014921	8.1071e-08	48.021						0.035809	0.0019918		65495	126620															0.0080653	109600
	4	0.10638		0.017383	0.039092	0.1224						69.841	0.28119		1.0165	0.15917															0.0038823	48.027
	5	0.12755		3.1443e-18	1.3839	5.0729						4.9896	0.029185		3.5184	230.97															61.917	0.0049675
C6Q4	1	0.10987		0.021877	4.3825e-22	0.14701						45.583	0.26496		847.8	919.84															4305.6	1687.8
	2	0.10987		0.021877	4.3825e-22	0.14701						45.583	0.26496		847.8	919.84															4305.6	1687.8
	3	0.53		0.084142	0.85954	4.5711						1.129	0.010342		606.6	2.3301e-05															1416.1	20914
	4	0.099371		0.013639	1.8944e-07	48.961						0.010243	0.0016489		37943	125240															5046.7	416650
	5	0.099659		0.0087306	3.9463e-05	56.122						0.017394	0.0021292		835.01	89596															2626.3	5.4193
C7Q5	1	0.096999		0.007583	0.026298	47.99						0.19497	0.00098998	0.082693	63.316	15.508	1815.4																0.95831	0	0	0.4912							0.12435	0.97381	1	1
	2	0.092757		0.023439	0.10423	12.416						16.235	0.0052341	3.6653e-13	0.12199	12.131	65.918																0	1	1	0							4.6189e-12	0.91083	0.65008	0
	3	0.092757		0.023439	0.10423	12.416						16.235	0.0052341	3.6653e-13	0.12199	12.131	65.918																0	1	1	0							4.6189e-12	0.91083	0.65008	0
	4	0.092757		0.023439	0.10423	12.416						16.235	0.0052341	3.6653e-13	0.12199	12.131	65.918																0	1	1	0							4.6189e-12	0.91083	0.65008	0
	5	0.32262		0.022792	0.11141	19.81						245.36	42.146	4.5858	74.389	78.072	94.391																0.92698	0.32745	0.00070717	2.1258e-07							0.00034601	0.98278	2.2675e-15	0
C7Q6	1	0.21605		0.0031048	0.012843	31.189						367.36	692.79	423.07	0.080624	87.109	1318.5																0.91882	0.00015985	0	0							0	4.6837e-15	0	0
	2	0.11491		0.019161	6.5196e-09	0.19274						165.43	0.068219	6.4554e-06	2232.9	266.03	0.04762																0.83791	0	0.94752	0.99997							0	0	0	0
	3	0.088157		0.016917	0.023141	35.346						0.43644	0.00309	0.45268	197.95	32.316	70.996																0.91777	0.54649	0.27694	3.1495e-19							6.303e-18	0.95742	2.5523e-10	4.1164e-11
	4	0.15767		0.017425	3.0917e-05	64177						0.00013031	356.07	4.2711e-09	3.1128e-07	76599	172.95																0.8091	0	0.37039	0							0	0.90629	1	0
	5	0.092606		0.025924	0.027895	11.61						0.4415	0.010764	1.5101	109.37	12.582	10.475																0.93171	0.71327	0	0.82225							2.3268e-16	0.96992	0	0
C7Q7	1	0.10996		0.012204	0.073026	0.39527						163.92	88.337	3.1534	0.84438	7.641e-15	0.89003																0.87917	1	0	0							1	0.23705	0	0
	2	0.1273		0.017377	1.4493e-19	0.11034						103.39	35.167	0.66891	42.182	71.58	6648.9																0.91723	0	0	0							1.5827e-13	0	0	0
	3	0.1273		0.017377	1.4493e-19	0.11034						103.39	35.167	0.66891	42.182	71.58	6648.9																0.91723	0	0	0							1.5827e-13	0	0	0
	4	0.088729		0.020938	0.022147	9.585						24.548	0.0052896	1.417e-15	31.526	2.231	164.74																0.85707	1	0	0							0	0.90005	0	0
	5	0.088511		0.017876	0.059863	4.2668						44.258	0.012214	7.4279	40.638	1.8035	9.7241e-14																0.87325	1	0	9.2376e-13							0	0.90863	0	0
C7Q8	1	0.091026		0.016511	0.001054	45.789						0.12193	0.0031101	0.074128	84.587	24.024	9228.8																0.006332	0.96145	1	0.68897	0	1	0	1	0	0	0	0	0	0	1	0	0
	2	0.094289		0.0103	0.003765	47.283						0.10246	0.0030411	0.019802	89.471	20.738	6304.8																0	0.92806	0	0.69977	1	1	0	0	0.024443	0	0	0	0	8.6604e-07	1	1	1.2965e-10
	3	0.10441		0.024265	3.9862e-06	0.20141						22.406	40.452	1.1871	1.225e-06	738350	7.4927e-09																0	0.84115	0.94252	0.42902	0.66312	0.78346	0	1	0	0	0	0	0	0	0.99135	0	0
	4	0.10441		0.024265	3.9862e-06	0.20141						22.406	40.452	1.1871	1.225e-06	738350	7.4927e-09																0	0.84115	0.94252	0.42902	0.66312	0.78346	0	1	0	0	0	0	0	0	0.99135	0	0
	5	0.25704		0.00050621	0.51169	14.357						9.6536	20.169	38.853	36.935	6.497	31.453																0.00027468	1.4241e-06	1.6621e-09	2.6928e-19	0.0053398	1.2139e-07	0.0014655	5.7878e-09	0.095288	0.0013053	1.192e-10	0	0	0.0028112	0.23576	8.5827e-13	3.9778e-14
C7Q1	1	0.11579		0.00019664	1.8056e-05	36.989						0.0010255	0.017906	0.0027087	10302	6688.8	34164000
	2	0.11551		0.00025131	1.2486e-05	36.005						0.0019037	0.016518	0.0026312	8341.2	3855.2	41452000
	3	0.11579		0.00030151	1.3781e-05	34.446						0.0014663	0.017464	0.0043535	5511.7	2569.3	36750000
	4	0.11579		0.00030151	1.3781e-05	34.446						0.0014663	0.017464	0.0043535	5511.7	2569.3	36750000
	5	0.11579		0.00030151	1.3781e-05	34.446						0.0014663	0.017464	0.0043535	5511.7	2569.3	36750000
C7Q3	1	0.092344		0.018914	0.00045657	11.705						8.2899	0.0070678	1.8601e-07	1192.8	379.42	273.91														52.55	411810
	2	0.093117		0.01579	0.050209	4.9945						30.142	0.010964	4.4126	89.109	15.979	3.9799														49.665	251.18
	3	0.093117		0.01579	0.050209	4.9945						30.142	0.010964	4.4126	89.109	15.979	3.9799														49.665	251.18
	4	0.093117		0.01579	0.050209	4.9945						30.142	0.010964	4.4126	89.109	15.979	3.9799														49.665	251.18
	5	0.093117		0.01579	0.050209	4.9945						30.142	0.010964	4.4126	89.109	15.979	3.9799														49.665	251.18
C7Q2	1	0.2157		0.0046114	1.3829	588.02						1.8201	60.611	0.73165	19.884	40.731	38.854														120.96	0.0031698
	2	0.093697		0.016782	3.0568e-08	22.842						0.86164	0.0040116	0.031041	208980	38354	48521														0.0072816	141400
	3	0.093697		0.016782	3.0568e-08	22.842						0.86164	0.0040116	0.031041	208980	38354	48521														0.0072816	141400
	4	0.1117		0.01843	0.052161	0.11274						44.568	84.677	0.66899	1.1354	8.4086e-14	4.0482e-14														0.0038553	129.1
	5	0.093297		0.014809	5.4365e-08	35.28						0.72315	0.0030585	6.4269e-05	86974	38758	193990														0.0077593	513830
C7Q4	1	0.10736		0.019837	0.1002	0.16112						28.694	59.626	2.5533	0.91312	3.4356e-14	2.5368e-15														12925	2971
	2	0.27385		0.00010079	0.19947	323.09						170.93	375.91	0.57305	60.49	1165.9	164.37														1784.4	1064.2
	3	0.26589		0.074883	0.038786	45.262						3.6722	10.617	3.621	34.015	25.97	121.22														1617.5	41.222
	4	0.26688		0.022637	0.22267	5.2903						0.20176	22.047	15.081	56.61	6.9692	2.7983														309.56	206.03
	5	0.4587		0.0028244	24.508	323.3						51.998	97.009	5.8248	21.673	200.82	16.179														963.15	2286.9
C8Q5	1	0.08506		0.014786	0.0095311	58.035						0.085763	0.0014079	7.9564e-15	158.14	9.7373	594.05																0.93005	0.46057	1	0.27622							0	1	0	0
	2	0.39785		0.0079738	0.35272	150.44						4.1266	42.665	9	63.92	0.025517	350.93																0.03894	5.4279e-12	0	3.2483e-06							0	0	7.325e-18	0
	3	0.39785		0.0079738	0.35272	150.44						4.1266	42.665	9	63.92	0.025517	350.93																0.03894	5.4279e-12	0	3.2483e-06							0	0	7.325e-18	0
	4	0.39785		0.0079738	0.35272	150.44						4.1266	42.665	9	63.92	0.025517	350.93																0.03894	5.4279e-12	0	3.2483e-06							0	0	7.325e-18	0
	5	0.25703		0.0044952	0.17211	35.781						251.94	35.937	57.602	11.178	55.684	28.742																3.0212e-06	0.92867	1.0265e-07	0							0	1.9739e-06	0	0
C8Q6	1	0.57512		0.0020945	64.863	118.43						49.835	30.208	43.221	51.467	12.781	51.092																0.87721	0	0.13252	0.029625							0.0012834	0	0.042564	7.4049e-19
	2	0.10386		0.014707	0.23392	24.668						0.017786	0.0034187	0.84947	0.19667	2.5145e-14	155.79																1.8637e-17	1	1	1							2.7752e-14	1	0	0
	3	0.10386		0.014707	0.23392	24.668						0.017786	0.0034187	0.84947	0.19667	2.5145e-14	155.79																1.8637e-17	1	1	1							2.7752e-14	1	0	0
	4	0.088828		0.017078	0.031054	44.046						0.067979	0.0019589	0.074964	42.479	4.5241e-11	386.58																0.94994	0.46088	0	0							0	0.93976	3.3973e-11	1
	5	0.11956		0.020106	2.5946e-17	0.23326						42.152	3.6853	2.6653	14.295	169.66	285.69																1	0	0	1							0	0	0	7.6115e-09
C8Q7	1	0.42128		0.0031104	35.239	35.744						12.249	6.6229	3.1564	8.2117	73.882	110.68																0.99311	3.2797e-09	0.94686	0							0	0.95722	0	4.5089e-08
	2	0.10271		0.019765	0.044208	0.18848						49.785	1.8353	0.93502	1.0595	8.1949e-13	5.9452e-13																0.9353	1	0	0							2.9134e-10	1.5099e-14	6.0118e-12	0
	3	0.48711		0.00068624	3.5281	78.673						13.311	66.647	546.9	203.74	565.5	8.5931																3.7921e-07	2.5506e-16	8.6771e-10	0							0	0	0	1.5719e-05
	4	0.12302		0.018781	5.187e-19	0.14691						56.276	1.5805	1.0784	116.97	11.208	408.69																0.95382	0	2.6599e-16	1.4443e-11							0	0	0	0.0022138
	5	0.10065		0.014857	0.068329	0.47524						105.6	0.95351	0.48283	0.4706	3.1081e-13	2.0349																0.91406	1	4.2889e-20	4.8921e-09							3.2143e-12	0	8.629e-19	0
C8Q8	1	0.098281		0.024424	1.5457e-08	1.6891						25.6	0.10012	0.74045	68682	10325	8586.8																0	0.86965	1	0	0.99999	0	0	0	0	0	0	0	0	0	0.99966	0	0
	2	0.094209		0.011671	4.9912e-05	54.932						0.027543	0.0018755	0.045078	525.67	95.33	74724																0	1	1	0.44249	0	1	0	0	0	0	0	0	0	0	0	0	0
	3	0.2957		0.00038242	0.19434	23.462						18.011	70.917	40.868	0.086872	48.85	91.063																0	0.0076699	0.62381	0	0	6.7951e-07	0.0035395	0.13411	0	0	0	0	4.3865e-12	0	0	0	5.0126e-05
	4	0.10568		0.033032	0.030986	5.4973						6.5969	0.021534	5.105e-14	43.871	2.3473	6.1422																0.00042328	0.91054	1	0	0	1	0	1	3.5457e-16	0	0	1	0	0.16524	0.94507	0	0
	5	0.10568		0.033032	0.030986	5.4973						6.5969	0.021534	5.105e-14	43.871	2.3473	6.1422																0.00042328	0.91054	1	0	0	1	0	1	3.5457e-16	0	0	1	0	0.16524	0.94507	0	0
C8Q1	1	0.11483		0.00014472	1.9854e-05	38.259						6.7975e-07	0.053568	0.0036017	15570	262.32	43228000
	2	0.12477		0.003087	0.036702	15.697						1.0565	0.006577	0.056062	1.8612e-13	2.265e-13	6108.4
	3	0.12477		0.003087	0.036702	15.697						1.0565	0.006577	0.056062	1.8612e-13	2.265e-13	6108.4
	4	0.16442		1.4143e-20	0.052094	0.098379						10879	170.17	2628.1	1583.4	1210.2	389.2
	5	0.16442		1.4143e-20	0.052094	0.098379						10879	170.17	2628.1	1583.4	1210.2	389.2
C8Q3	1	0.11585		0.025631	0.0052517	0.41799						0.10497	35.572	3.0253	107.79	9.0998e-06	16.142														65.027	325360
	2	0.09614		0.015287	2.6897e-05	36.423						0.11389	0.0028448	6.7932e-08	6435.1	0.051172	2870.5														50.651	47862
	3	0.09614		0.015287	2.6897e-05	36.423						0.11389	0.0028448	6.7932e-08	6435.1	0.051172	2870.5														50.651	47862
	4	0.09614		0.015266	2.6466e-05	36.593						0.11341	0.0028284	7.9653e-09	6484.3	0.0035698	2920.4														50.614	57370
	5	0.15197		0.00047781	1.0805	6.5169						25.882	2.642	0.068164	1.2279e-05	77.74	14.715														15.8	60.173
C8Q2	1	0.13831		0.0046612	1.5795e-21	0.12416						6.4954	17.529	1127.5	236.71	371.71	270.77														248.33	1192.7
	2	0.21543		0.056428	0.11014	222.93						0.702	0.27207	6.2076	0.85315	2.4165	26.288														0.0030289	59.291
	3	0.1273		2.7456e-18	1.3612	5.455						5.4355	0.027134	4.8311e-15	20.735	67.267	104.14														221.56	0.004978
	4	0.13831		0.0046612	9.2635e-20	0.12416						6.4954	17.529	1127.5	10.216	119.23	274.01														44.285	1367.3
	5	0.13831		0.0046612	9.2635e-20	0.12416						6.4954	17.529	1127.5	10.216	119.23	274.01														44.285	1367.3
C8Q4	1	0.54033		0.041015	4.6401	28.904						91.151	143.58	174.38	0.054869	63.985	0.14626														2039	23.868
	2	0.1158		0.013885	1.6234e-08	108880						5.5736e-05	1.8701e-06	3.9172e-06	205170	162090	269440														1664.4	52491
	3	0.44748		0.0040041	20.302	259.32						0.010874	114	54.595	0.53954	75.102	20.366														532.7	117.03
	4	0.095901		0.012944	0.11311	0.54154						104.41	0.33309	4.0961	1.2952	9.0763e-17	2.1184e-13														10087	3559.7
	5	0.24568		0.0070907	0.52467	130.03						14.035	12.107	2.3878	32.171	2.1764	296.57														857.1	21.083
C9Q5	1	0.090992		0.016185	0.003241	47.108						0.03482	0.0026133	0.071849	60.939	3.9335	3560.5																0.95653	0.50819	1	0							0	1	0	0
	2	0.097071		0.020444	0.071057	33.696						0.11774	0.0042807	0.0084127	4.1072	14.561	238.97																0.98649	1	2.5855e-15	0							0.059964	0.94124	2.6621e-16	0
	3	0.42753		0.0017711	1.9866	253.56						78.035	48.401	15.306	123.06	0.0075568	364.3																0	0	0	0							0	3.6129e-05	2.2657e-20	0.53502
	4	0.10733		0.019313	0.041261	0.15693						56.352	0.79542	3.4981e-13	0.90987	1.1097e-11	2.8216e-15																1	0.98466	0	0							1.0499e-10	0	3.4196e-12	0
	5	0.12843		0.0059058	7.6904e-19	0.18106						2.7591	1.7095	893.85	57.593	10.747	325.5																0	0.89489	0	0							0	0	0	0
C9Q6	1	0.085037		0.016592	0.024342	37.987						0.10756	0.0016899	2.3247	170.35	3.3522e-11	74.052																0.92985	0.44617	0.30268	0							0	0.95843	0	2.0282e-10
	2	0.51817		0.019103	1.5707	256						1.7949	41.303	130.68	0.1824	346.85	49.905																5.1931e-18	0	0	3.097e-09							0	0	2.4017e-05	0
	3	0.51817		0.019103	1.5707	256						1.7949	41.303	130.68	0.1824	346.85	49.905																5.1931e-18	0	0	3.097e-09							0	0	2.4017e-05	0
	4	0.092142		0.013962	0.0011466	52.772						0.016535	0.0017313	0.089131	106.75	4.627	9218.7																1	0.48056	0	0							0	1	4.4245e-10	0
	5	0.096837		0.013846	0.66775	5.5346						0.76166	0.011115	48.553	7.6398	9.0226e-14	2.3273e-14																0.98858	0	0	0.90831							0	0.91993	0	0.573
C9Q7	1	0.33627		0.0029092	7.9699	330.45						8.4132	21.128	42.408	0.75327	0.0034274	7.8101																4.4667e-05	0	0	0.94951							0	0.38246	0.0018641	1.9951e-18
	2	0.10756		0.025264	9.3939e-20	0.22649						24.064	0.22851	4.8822	59.613	0.066911	184.75																0.79519	1	1.5967e-12	0							4.9378e-11	0.013548	0	3.7304e-08
	3	0.10756		0.025264	4.6251e-20	0.22649						24.064	0.22851	4.8822	112.7	3.5057	31.864																0.79519	1	0	0							0	0	2.8616e-13	0.23523
	4	0.10756		0.025264	4.6251e-20	0.22649						24.064	0.22851	4.8822	112.7	3.5057	31.864																0.79519	1	0	0							0	0	2.8616e-13	0.23523
	5	0.10756		0.025264	9.2437e-23	0.22649						24.064	0.22851	4.8822	1229.9	298.04	60.776																0.79519	1	0	0							0.42969	0.8104	6.4248e-12	0
C9Q8	1	0.29892		0.00098432	0.71899	89.055						37.496	250.82	7.0161	73.977	6.3996	65.799																0	0.094211	0	0	0.0035601	0	0	0	0	0	0	0.13321	0.70763	3.6659e-19	0.084458	0	0
	2	0.084167		0.018235	0.018489	42.735						0.10188	0.0014898	1.5564	172.82	1.3197e-13	87.922																0	0.91633	1	0.4206	1	0	0	0	0	0.2648	0	0	0	0	0.9796	0.84395	0.56446
	3	0.11967		0.03514	2.2843e-09	25473						0.00047277	5.4222e-06	0.17288	320540	19703	7540.4																0	0.90875	0.99998	0	0	0.99995	0	0.99965	0	0	0	0	0	0	0.96392	0	0
	4	0.093022		0.024232	0.041057	1.5081						28.481	0.034173	1.0697e-15	32.873	2.5585e-12	0.37641																0	0.87089	0.93945	0	1	0	0.00070178	0	0	0	0.10021	1	0.77542	0	0.93731	0	0
	5	0.08474		0.018168	0.0098956	51.088						0.10244	0.0013689	1.0202	220.8	2.0228e-11	172.67																0	0.91406	1	0.41519	1	0	0	0	0	0.25348	0	7.5249e-12	0	8.0296e-14	1	0	0
C9Q1	1	0.12702		0.005054	0.023209	0.48342						12.018	0.39831	1301.9	2.1834e-15	4.7625e-13	3.2711e-13
	2	0.12702		0.005054	0.023209	0.48342						12.018	0.39831	1301.9	2.1834e-15	4.7625e-13	3.2711e-13
	3	0.12702		0.005054	0.023209	0.48342						12.018	0.39831	1301.9	2.1834e-15	4.7625e-13	3.2711e-13
	4	0.12794		0.0056782	6.5969e-19	0.18615						2.9733	1.652	970.97	0.79773	219.65	2551.6
	5	0.167		3.0224e-19	0.06061	0.11742						8637.2	1654	343260	92327	3.6403	11462
C9Q3	1	0.096356		0.015407	2.1762e-05	36.636						0.083079	0.0026465	1.7701e-06	7044.6	0.041804	3245.7														51.184	38658
	2	0.1127		0.020065	4.2128e-21	0.15112						47.08	0.077607	3.4177	203.99	172.16	84.508														59.788	2.676
	3	0.096356		0.01539	2.1678e-05	36.644						0.082735	0.0026428	1.0802e-05	7062.2	0.0014874	3259.3														51.195	51024
	4	0.096356		0.01539	2.1678e-05	36.644						0.082735	0.0026428	1.0802e-05	7062.2	0.0014874	3259.3														51.195	51024
	5	0.23344		0.00077693	3.3348	80.8						0.086565	1184.3	602.59	44.51	346.56	103.01														1.532	998.66
C9Q2	1	0.12728		4.1901e-18	1.4331	4.8335						4.6173	0.031259	81.154	0.2769	208.59	759.26														86.706	0.004986
	2	0.097053		0.016353	2.1811e-07	40.528						0.047535	0.0021592	0.050695	59608	1440.2	39206														0.0078366	1.9078e-05
	3	0.12936		0.0038484	2.9594e-18	0.14426						4.1393	4.1287	2160.6	31.17	3.3936	74.537														33.002	41.787
	4	0.12936		0.0038484	2.9594e-18	0.14426						4.1393	4.1287	2160.6	31.17	3.3936	74.537														33.002	41.787
	5	0.12936		0.0038484	1.2447e-21	0.14426						4.1393	4.1287	2160.6	503.17	63.641	1.4588														751.9	47.714
C9Q4	1	0.10218		0.02343	2.7863e-08	16.46						0.031668	0.0050087	3.4781	135420	2288.7	1.3648														5616.8	14230
	2	0.38704		0.060996	0.0041275	22.178						77.959	7.1114	0.95515	0.43378	34.646	54.063														1125.9	20.936
	3	0.097435		0.017287	3.5769e-06	31.777						0.015401	0.00205	0.74133	14037	341.91	7911.1														5648.4	311320
	4	0.10242		0.012748	0.14211	3.8364						6.6809	0.034304	50.525	41.471	0.00073153	2.4472														1493.2	8933900
	5	0.10123		0.022079	1.3545e-08	18.163						0.027661	0.0030519	2.4498	214700	16194	5953.2														6022.4	8636.3
C10Q5	1	0.080059		0.0094288	0.0015599	18.547												121.75	71.305		39473	50577000		0.52346	0.0041572		10.596	33.785					0.89814	0.99887	1	0							0	0.94215	7.9682e-09	0
	2	0.079902		0.0091836	0.0020773	19.853												126.01	74.121		24228	47910		0.50807	0.004052		14.405	34.389					0.89124	0.99541	1	0							1	0.93109	0	0
	3	0.080059		0.0094288	0.0015598	18.547												121.75	71.305		39476	1295.8		0.52347	0.0041572		10.595	33.785					0.89814	0.99887	1	0							0	0.94215	0	0
	4	0.076294		0.0086035	0.00028256	41.838												53.636	86.967		30398	11333		0.18786	0.0017513		582.55	520.37					0.93095	0.60812	1	0.33849							0	0.96983	1	1
	5	0.44114		0.20959	1.9247	80.2												0.051402	4.277		130.95	507.19		56.176	76.874		1.7211	1.71					0.68165	1.3887e-09	0.65616	1.9204e-05							6.2093e-08	0.97074	0	0.00018966
C10Q6	1	0.078009		0.0068811	0.016395	47.89												152.78	104.23		723.53	31.147		0.13222	0.0015221		105.1	57.642					0.94299	0.63375	0	0							0.48822	0.90893	0	0.76869
	2	0.21795		0.00016546	2.0905	213.91												0.90911	105.06		1.4375	414.47		42.779	51.594		74.05	330.55					0.82755	0	8.7829e-05	0							0	0.38326	0	0
	3	0.3173		0.0015615	25.172	146.37												0.56888	94.512		0.36016	2.2474		74.712	3.0912		115.59	1.2505					0.16628	0.0033333	0	2.08e-08							8.2301e-20	0.76712	0	0
	4	0.47681		0.0027396	32.642	404.99												633.3	867.54		11.367	1.1471		1382.8	47.076		17.811	64.384					7.6731e-15	0.038205	0.37124	0							6.8726e-12	0.99891	0	0.0074066
	5	0.4719		0.0059969	0.89111	2.0812												13.997	5.5367		7.9585	0.3306		48.224	3.7939		8.4864	15.522					0.00020013	4.0923e-19	2.7067e-05	2.9842e-07							2.2513e-19	7.4051e-13	0.8813	0.0456
C10Q7	1	0.23326		0.0058547	0.00073439	5.1579												15.505	51.6		44.929	530.7		74.58	212.43		0.58552	8.5897					0.0061528	0.98332	0	0							0	4.0486e-08	3.9744e-07	0.68195
	2	0.09066		0.0067151	2.9208e-08	20.988												318.36	82.501		183500	158150		2.1484	0.0036268		62994	86901					0.91218	0	0	0							0	0	0	0
	3	0.078832		0.0080491	0.0013515	25.478												67.843	100.81		10056	1891.9		0.28776	0.0019171		117.01	177.31					0.90005	1	0.26941	0							1	0.96343	0	1.9407e-20
	4	0.26893		5.1347e-05	10.165	27.93												0.15185	1.4916		3.9585	112.7		17.972	39.82		12.311	158.51					0.34675	2.2861e-16	2.4463e-05	0							0.99859	0.49773	0	1.8245e-17
	5	0.080539		0.0055597	0.010174	39.043												153.47	160.18		793.54	49.645		0.22829	0.0012547		121.65	105.64					0.92641	0	0.17334	0							0	0.95217	0.72518	0
C10Q8	1	0.52889		0.0018563	93.195	342.94												709.47	586.85		207.94	255.24		545.15	201.1		80.67	1.1285					0	0	0.7329	0	0	0	0	0	1.5563e-11	0.02787	2.023e-08	0	0	0	0.84178	7.2296e-11	6.0378e-17
	2	0.21027		0.0015325	0.76402	34.744												10.174	11.44		59.822	2.4051		50.495	27.33		60.981	2.359					3.3088e-14	5.3743e-10	0.00054623	0.91558	0	0	0	0.014451	5.1953e-11	0	1.5494e-05	0	0	0.0046869	0.43366	6.0234e-07	0
	3	0.078803		0.010413	0.0009358	38.336												115.29	53.557		5529.6	409.61		0.24741	0.0024318		209.09	216					0	0.89252	0.98548	0.59627	1	0	0	1	0	0	0	0.57466	0	0	0.93646	0.91868	0
	4	3091803		0.0084303	0.01546	12.258												104.45	92.614		79.686	134.07		1.6506	0.015003		6.1098	1.1286e-11					0	1	1	0	0	1	0.00015608	0	0	0	0	0	0	0	0.92014	0	1
	5	0.098446		0.006981	4.4139e-19	12.114												170.2	118.22		2321.6	33.454		0.70595	0.011269		332.8	82.858					0	0.99017	1	0	0.33857	1	3.3104e-20	0	0	0	0	0	0.044695	1.5329e-16	0	0	0
C10Q1	1	0.16211		0.01212	0.00022041	0.0066704												0.003163	0.00059454		150220000	8591000		0.019105	479330		33.313	0.00060909
	2	0.16215		0.012085	0.00031871	0.0067048												0.00058212	7.1305e-05		71155000	101330000		0.078704	471860		32.732	0.0011201
	3	0.16213		0.012111	0.00026671	0.0075745												0.00052413	0.00016029		100760000	1564400		0.046317	401230		34.748	0.00052435
	4	0.17106		0.010816	3.8201e-05	0.036724												6.7926e-06	5.1829e-09		4.5207e-05	39229		345000	1819.5		2234200	3.9177e-07
	5	0.15975		0.0097198	0.00048204	0.052557												0.00075156	0.00042037		98630000	6412500		48898	11606		0.001563	9.304e-06
C10Q3	1	0.16314		0.0043286	1.0194	0.96774												3.4878	18.814		26.556	22.372		55.95	39.544		101.81	3.2277			10.127	183.92
	2	0.08028		0.0070585	0.0022474	41.004												64.773	116.44		4851.1	2400.7		0.23625	0.0017855		244.39	230.28			57.204	326.84
	3	0.08028		0.0070585	0.0022474	41.004												64.773	116.44		4851.1	5793.1		0.23625	0.0017855		244.39	230.28			57.204	326.84
	4	0.08028		0.0070585	0.0022474	41.004												64.773	116.44		4851.1	52.697		0.23625	0.0017855		244.39	230.28			57.204	326.84
	5	0.08028		0.0070585	0.0022474	41.004												64.773	116.44		4851.1	871.5		0.23625	0.0017855		244.39	230.28			57.204	326.84
C10Q2	1	0.078852		0.0072308	0.0031713	43.892												78.105	109.08		3893.8	1136		0.20789	0.0016811		197.27	174.45			0.0078307	0.0015469
	2	0.078852		0.0072308	0.0031713	43.892												78.105	109.08		3893.8	1136		0.20789	0.0016811		197.27	174.45			0.0078307	0.0015469
	3	0.096731		0.007802	9.8509e-20	2.8611												8.1396	124.54		1107.9	6.1791		6.6662	0.024234		10.956	67.011			0.006994	0.8307
	4	0.096731		0.007802	9.8509e-20	2.8611												8.1396	124.54		1107.9	6.1791		6.6662	0.024234		10.956	67.011			0.006994	0.8307
	5	0.078852		0.0072308	0.0031713	43.892												78.105	109.08		3893.8	2.7729		0.20789	0.0016811		197.27	174.45			0.0078307	0.0015469
C10Q4	1	0.077793		0.006842	0.0061131	42.308												102.46	118.56		2861	9085.2		0.1075	0.0014316		126.85	96.403			5137.8	39017
	2	0.077793		0.006842	0.0061131	42.308												102.46	118.56		2861	9085.2		0.1075	0.0014316		126.85	96.403			5137.8	39017
	3	0.077793		0.006842	0.0061131	42.308												102.46	118.56		2861	9085.2		0.1075	0.0014316		126.85	96.403			5137.8	39017
	4	0.077793		0.006842	0.0061131	42.308												102.46	118.56		2861	331.07		0.1075	0.0014316		126.85	96.403			5137.8	39017
	5	0.077793		0.006842	0.0061131	42.308												102.46	118.56		2861	331.07		0.1075	0.0014316		126.85	96.403			5137.8	39017
C11Q5	1	0.07554		0.0067682	0.0011479	39.091												57.715	160.87		5905.6	5209.4		0.18665	0.0018404		346.34	331.63					0.93565	0.6162	1	0.37115							0	0.96982	1	0
	2	0.075413		0.0066285	0.0013431	40.151												59.712	166.89		5918.2	90.2		0.17291	0.0018506		314.67	294.4					0.92998	0.60926	1	0.36534							0.52884	0.96484	1	0
	3	0.075413		0.0066285	0.0013431	40.151												59.712	166.89		5918.2	90.2		0.17291	0.0018506		314.67	294.4					0.92998	0.60926	1	0.36534							0.52884	0.96484	1	0
	4	0.3407		0.014342	4.5981	7.0876												10.492	0.011769		0.45185	49.644		88.012	73.02		0.49669	0.21878					3.0972e-09	4.7961e-05	0.021138	0.93577							0.66873	1.8895e-08	3.1512e-09	0.95739
	5	0.3407		0.014342	4.5981	7.0876												10.492	0.011769		0.45185	49.644		88.012	73.02		0.49669	0.21878					3.0972e-09	4.7961e-05	0.021138	0.93577							0.66873	1.8895e-08	3.1512e-09	0.95739
C11Q6	1	0.079214		0.0045941	0.0058883	26.152												92.819	343.79		6326.3	1644.7		0.18677	0.0028071		14.719	133.29					0.98137	0	0.79673	0							1	0.92124	0	0.12749
	2	0.078435		0.0062471	0.038082	37.795												106.29	147.17		170.27	357.47		0.1745	0.0020954		51.022	42.925					0.95664	0.6333	0	0							0	0.91819	3.3344e-09	0.79208
	3	0.099414		0.0061771	2.5679e-18	4.1434												9.4838e-13	270.77		0.021735	378.79		1.5413	0.041199		126.5	34.161					0.98903	0	0	0							0	0	0	0
	4	0.099414		0.0061771	2.5679e-18	4.1434												9.4838e-13	270.77		0.021735	378.79		1.5413	0.041199		126.5	34.161					0.98903	0	0	0							0	0	0	0
	5	0.6067		435070	128490	237790												4.0278e-13	1284.3		337510	6935.1		0.00015262	7.4312e-07		0.42384	5.4191e-10					0.752	0.37914	0	0							0	0.91841	0	0
C11Q7	1	0.085645		0.0083611	0.010201	17.399												89.28	86.532		2.4376e-12	93.919		0.65573	0.0047047		72.131	82.201					0.93003	0	0	1							2.1603e-11	0.97437	0	0
	2	0.28378		0.00019201	0.045923	48.365												909.45	245.68		13.51	38.274		102.83	34.21		66.317	76.664					0.0054225	0.062804	5.2375e-10	3.0601e-18							0	4.1663e-17	0	4.4232e-15
	3	0.077865		0.0070226	0.0031107	29.074												65.726	147.66		4280.4	2024.8		0.24226	0.0016303		140.08	128.16					0.92041	1	0.22734	0							0	0.94006	0.66983	0
	4	0.079145		0.0050336	0.0045824	30.024												76.148	269.89		1351.2	494.47		0.19548	0.0017013		208.16	195.44					0.92196	0	0.36232	1							0.43406	0.99239	5.3429e-13	0.29811
	5	0.079145		0.0050336	0.0045824	30.024												76.148	269.89		1351.2	494.47		0.19548	0.0017013		208.16	195.44					0.92196	0	0.36232	1							0.43406	0.99239	5.3429e-13	0.29811
C11Q8	1	0.07689		0.0043144	0.0047737	40.487												71.655	367.36		818.69	96.385		0.20728	0.0018344		263.97	261.48					3.9707e-05	0.94061	1	0.70908	0	1.294e-07	0	0	0	0.42683	0	0.27077	0	2.6106e-19	0.97423	1	1.1004e-11
	2	0.07689		0.0043144	0.0047737	40.487												71.655	367.36		818.69	96.385		0.20728	0.0018344		263.97	261.48					3.9707e-05	0.94061	1	0.70908	0	1.294e-07	0	0	0	0.42683	0	0.27077	0	2.6106e-19	0.97423	1	1.1004e-11
	3	0.078983		0.009032	8.0503e-08	32.243												46.979	79.291		6342.7	16322		0.22855	0.0023335		55367	49306					0	0.92781	1	0.59441	0.49619	0.99973	0	0.99999	0	0.26525	0	1.0925e-12	0	0	0	0	0
	4	0.079359		0.013064	8.4139e-05	30.886												57.184	38.802		139270	699.41		0.24872	0.0031671		335.12	549.46					0	0.90104	1	0.56021	1	1	0	1	0	0	0	0	0	0	0.93379	0	1
	5	0.079359		0.013064	8.4139e-05	30.886												57.184	38.802		139270	699.41		0.24872	0.0031671		335.12	549.46					0	0.90104	1	0.56021	1	1	0	1	0	0	0	0	0	0	0.93379	0	1
C11Q1	1	0.20601		0.0043707	0.55154	88.418												84.703	40.386		35.972	8.9544		35.015	20.467		0.18303	1.9811
	2	0.12266		1.5966e-05	2.9966e-05	7.9619												35.356	2920400		218900	49692		0.069196	0.042763		140.77	604190
	3	0.12266		1.5966e-05	2.9966e-05	7.9619												35.356	2920400		218900	49692		0.069196	0.042763		140.77	604190
	4	0.42405		0.10322	0.58843	18.541												67.863	0.68407		1.7939	1.7136		0.2382	32.759		3.44	3.997
	5	0.42405		0.10322	0.58843	18.541												67.863	0.68407		1.7939	1.7136		0.2382	32.759		3.44	3.997
C11Q3	1	0.079328		0.0062234	0.0016444	38.535												61.101	184.38		7564.9	675.16		0.22696	0.0019026		297.78	266.63			59.56	300.42
	2	0.079328		0.0062234	0.0016444	38.535												61.101	184.38		7564.9	12.556		0.22696	0.0019026		297.78	266.63			59.56	300.42
	3	0.079328		0.0062234	0.0016444	38.535												61.101	184.38		7564.9	675.16		0.22696	0.0019026		297.78	266.63			59.56	300.42
	4	0.079328		0.0062234	0.0016444	38.535												61.101	184.38		7564.9	675.16		0.22696	0.0019026		297.78	266.63			59.56	300.42
	5	0.079328		0.0062234	0.0016444	38.535												61.101	184.38		7564.9	13.402		0.22696	0.0019026		297.78	266.63			59.56	300.42
C11Q2	1	0.096385		0.0059521	2.4073e-19	6.7002												66.184	230.05		2297.9	160.85		1.6428	0.012467		22.673	64.667			0.0090534	2.3358
	2	0.078807		0.0066	2.6221e-05	34.997												49.462	181.22		516710	1137000		0.2281	0.0019569		1790.8	2223.2			0.0068512	0.0012018
	3	0.12987		1.8423e-05	4.311e-06	5.6657												35.691	2282200		508090	9203.7		0.025345	0.031937		59615	3864.7			93248	7505
	4	0.13003		1.8675e-05	2.2847e-07	5.7544												225.02	2215800		977480	27061		0.028287	0.02803		605630	31866			499960	711610
	5	0.13003		1.8675e-05	2.2847e-07	5.7544												225.02	2215800		977480	27061		0.028287	0.02803		605630	31866			499960	711610
C11Q4	1	0.077061		0.0062069	0.0045054	37.651												74.963	179.81		4253.1	3649.5		0.10361	0.0015807		132.19	111.46			6044.5	36183
	2	0.32283		0.010793	0.24055	31.736												206.94	241.11		4.6901	635.46		482.91	476.25		23.694	35.771			895.7	2.0769
	3	0.45741		0.0075028	0.62444	189.85												474.31	103.98		38.414	14.585		13.176	8.3234		4.0238	422.29			240.44	378.26
	4	0.45741		0.0075028	0.62444	189.85												474.31	103.98		38.414	14.585		13.176	8.3234		4.0238	422.29			240.44	378.26
	5	0.52412		0.030911	6.2289	39.807												50.422	20.622		245.56	213.1		14.772	25.729		31.218	73.141			776.74	26.978
C12Q5	1	0.076921		0.0041918	0.0095492	61.331												134	355.55		265.33	32268		0.046811	0.00086733		203.8	427.87					0.94681	0.46671	0	0.44044							1.0461e-09	0.96284	0.73904	0
	2	0.48743		0.001011	76.889	23.854												134.28	5.2402		17.552	0.024983		20.348	257.31		11.412	81.353					0.9835	0.55702	0.49463	0.0025845							0	0.53423	9.557e-13	0
	3	0.080506		0.0075423	0.037134	32.611												153.5	62.777		183.77	236.3		0.12591	0.0027099		7.4429	95.828					0.95079	1	0	0							0	0.90952	0	0
	4	0.080506		0.0075423	0.037134	32.611												153.5	62.777		183.77	236.3		0.12591	0.0027099		7.4429	95.828					0.95079	1	0	0							0	0.90952	0	0
	5	0.46649		0.066901	1.1095	10.383												5.3406	4.9936		79.922	55.836		1.1676	93.672		5.2695	31.362					1.5771e-06	0.58451	0	0.99591							0	5.571e-11	0.44174	0
C12Q6	1	0.078311		0.0035052	0.081332	45.24												280.22	373.2		26.224	2294.9		0.07251	0.0011313		34.978	100.02					0.96601	0	0.7269	0							0	0.9152	0	0
	2	0.084181		0.0095342	0.011869	43.574												78.625	53.466		9.4464e-15	36.105		0.076656	0.0023937		88.776	143.12					0.93735	0.42114	0	0							0	0.93751	0	0
	3	0.084181		0.0095342	0.011869	43.574												78.625	53.466		9.4464e-15	36.105		0.076656	0.0023937		88.776	143.12					0.93735	0.42114	0	0							0	0.93751	0	0
	4	0.53972		0.2868	5.7871	10.648												1.4396	4.6143		402.79	596.37		232.18	269.67		0.79767	29.479					0.9584	1.719e-10	2.0213e-06	1.0296e-12							0	7.397e-05	1.2533e-15	0.66844
	5	0.53972		0.2868	5.7871	10.648												1.4396	4.6143		402.79	596.37		232.18	269.67		0.79767	29.479					0.9584	1.719e-10	2.0213e-06	1.0296e-12							0	7.397e-05	1.2533e-15	0.66844
C12Q7	1	0.092819		0.00089234	1.6654e-06	48.122												132.52	6090.5		353130	257000		0.0044035	0.0015766		56293	1023800					0.96014	0	0.35708	0							0.5719	0	0	0
	2	0.094483		0.011619	0.00015188	8.5652												104.18	17.737		1571800	999500		0.36163	0.018661		3.2819	233.95					0.92209	1	0	0							0	0	0	0
	3	0.094483		0.011619	0.00015188	8.5652												104.18	17.737		1571800	999500		0.36163	0.018661		3.2819	233.95					0.92209	1	0	0							0	0	0	0
	4	0.14797		2.0366e-21	0.044164	2.0137												72.67	97.978		16066	9376.3		225.59	0.12596		565.75	4121.4					0	0	0	0							0	0.59851	0.42576	0
	5	0.14797		2.0366e-21	0.044164	2.0137												72.67	97.978		16066	9376.3		225.59	0.12596		565.75	4121.4					0	0	0	0							0	0.59851	0.42576	0
C12Q8	1	0.087118		0.0050781	0.0054591	40.865												166.87	191.81		6.7636e-11	2.7343		0.049293	0.0037177		35.206	3010.9					0	1	1	0.51894	6.1493e-14	0	0	0	3.4634e-07	0	0	0.2231	0	0	0.98313	0	3.8225e-09
	2	0.087118		0.0050781	0.0054591	40.865												166.87	191.81		6.7636e-11	2.7343		0.049293	0.0037177		35.206	3010.9					0	1	1	0.51894	6.1493e-14	0	0	0	3.4634e-07	0	0	0.2231	0	0	0.98313	0	3.8225e-09
	3	0.078823		0.010811	0.019664	58.531												85.294	31.256		312.25	32416		0.071174	0.0012949		36.451	86.532					0	0.92502	1	0	1	1.9203e-17	0	0	0	0	1.1558e-12	6.932e-09	0	0	0.90711	0.38715	1
	4	0.59079		0.089739	1.3943	12.861												30.645	5.2634		49.728	0.022548		12.707	31.522		36.956	2.2487					4.7684e-20	1.8311e-07	0.48691	0	8.3285e-05	0	3.912e-14	3.3708e-09	6.7055e-11	0	0.0010308	0.69251	0.31036	0.15935	1.4198e-05	0	0.035393
	5	0.076478		0.011846	0.0098966	51.534												70.634	30.441		1046.4	201.38		0.070166	0.0014737		37.269	117.24					0	0.90587	1	0	1	1	0	1	0	0	0	0	0	0	0.88166	1.696e-10	1
C12Q1	1	0.19363		0.027758	0.069875	9564.6												1.1742e-16	4.0754e-15		1512.8	2211		7.6309e-05	0.0094789		9.2561e-17	16.901
	2	0.11059		0.00013631	0.0025059	27.516												3.891e-12	129090		1306.9	13072		0.071882	0.0093293		4.7366e-13	836620
	3	0.11164		1.2504e-05	0.0050507	20.591												157.45	4784400		446.94	284330		0.11768	0.013574		0.13512	4545200
	4	0.11059		0.00013632	0.0025057	27.515												6.0049e-06	129080		1306.9	6146400		0.071881	0.009329		3.2022e-06	836640
	5	0.19149		0.01884	0.00044321	1582200												4.9881e-06	0.00021369		120850000	72351000		73760	15179000		6.4749e-05	0.041467
C12Q3	1	0.084872		0.0055311	0.0018671	53.394												105.7	222.19		4801	766.92		0.022693	0.0014696		284.13	614.62			52.812	317.98
	2	0.21239		4.297e-05	7.8578	7.7017												777.43	11.668		1.1606	33.835		0.6543	53.987		17.221	46.297			183.53	176.45
	3	0.12217		0.013423	3.6328e-08	680570												0.0028487	26.527		64517	24857		8.8784e-06	4.0266e-07		149230	30232			31.521	20417
	4	0.084872		0.0055311	0.0018671	53.394												105.7	222.19		4801	70.657		0.022693	0.0014696		284.13	614.62			52.812	317.98
	5	0.084872		0.0055311	0.0018671	53.394												105.7	222.19		4801	1940		0.022693	0.0014696		284.13	614.62			52.812	317.98
C12Q2	1	0.15693		0.0061942	0.03432	1320600												487.9	2.2481		124.13	43724		21928	2.36e-07		1.1458e-06	241.62			0.010827	375780
	2	0.092697		0.0036252	4.9467e-06	32.215												383.55	254.97		691430	64641		0.020372	0.0034323		0.0025347	2869300			0.0081136	1750800
	3	0.09009		0.0071683	4.394e-08	38.236												66.724	130.64		213670	11647		0.025969	0.0018873		95363	53117			0.0075745	36148
	4	0.13769		0.00040812	5.5349e-20	7.9798												1602.5	21134		56.114	3577.4		0.10781	0.0022332		978.96	297.56			18721	140.39
	5	0.13769		0.00040812	1.6194e-18	7.9798												1602.5	21134		804.35	3747		0.10781	0.0022332		402.22	593.22			2835.6	292.51
C12Q4	1	0.27066		0.030087	0.11344	715.74												1.5715	6.0098		365.89	2.0137		46.27	1002.9		48.568	211.87			1912.2	1051.9
	2	0.287		6.9448e-05	0.10687	160.2												7.9632	564.91		3.0836	7.6481		1278.2	493		216.32	161.39			1505.5	0.59622
	3	0.36457		0.010592	4.3721	211.54												122.27	279.35		3.4333	5.5868		529.33	226.19		40.349	15.894			1853	18.892
	4	0.091019		0.0035418	1.2514e-05	31.95												378.52	277.45		165310	1201.8		0.01976	0.0035085		4.4519e-10	1423600			3935.5	50.446
	5	0.088543		0.0053689	1.921e-07	39.594												70.83	248.5		24389	8094.7		0.0095202	0.0016784		47163	124920			6178	63017
C13Q5	1	0.24971		0.0064795	0.097315	0.26099												13.883	87.371	0.8846	0.21065	29.196	45.381	17.604	28.468	29.756	30.027	39.506	34.836				0.0081636	0.097297	0.016761	2.5073e-05							0.040533	0.57732	0	0
	2	0.42252		0.024684	0.28413	1439.5												18.591	134.22	9.2174	356.86	79.66	1381.8	133.84	58.216	206.51	672.01	12.694	208.3				0.75147	0.70157	0	1.141e-16							0	0	0	0.88438
	3	0.33026		6.5018e-05	3.8733	22.732												133.34	5.0612	21.022	367.18	6.8983	17.123	15.776	25.858	0.455	7.9715	105.28	110.43				0.21416	2.8909e-13	0	0							0.0001232	0.98621	8.919e-10	1.3651e-15
	4	0.090338		0.0088974	0.017084	33.298												212.5	3.1899e-12	49.569	429.5	3057.8	619	0.57679	0.0042093	2.8369e-13	2.5163	1.9645e-12	249.68				0	1	1	0							7.6557e-11	0.99626	0	1
	5	0.074471		0.0023765	0.00071893	42.129												41.552	2160	856.77	5916.9	1889.6	5640.6	0.091737	0.001994	4.9212e-16	564.25	428.8	17662				0.94285	0.72195	0	0.426							0.11435	1	0	0
C13Q6	1	0.073192		0.0034552	0.0037594	41.423												62.565	921.67	444.8	823.38	1381.1	36.141	0.122	0.001775	0.021115	260.13	128.38	2955.9				0.94377	0.60925	0.42486	0							0	0.97638	3.6148e-09	0
	2	0.2896		0.0010824	0.067974	2474.7												316.19	152.25	0.29929	55.079	822.26	72.33	1547.5	4.0743	402.36	14.101	226.27	7.1181				0.99987	0	0	0							0	0	0	0
	3	0.61471		12028	3.5828e-08	3.0508												42487	0.0069769	71336	8507.4	0.51438	17474	45172	260.37	54.453	6924.9	770.53	3330.6				0.61112	0.52763	0	0							0	0	0	0
	4	0.080053		0.0061252	0.0064251	31.058												75.145	423.19	99.459	3.7836e-14	1864	926.59	0.22167	0.0036516	0.014135	32.233	8.6812e-12	3187.6				0.95545	0.7787	0	1.1903e-14							0	0.93918	2.385e-08	0
	5	0.073192		0.0034552	0.0037594	41.423												62.565	921.67	444.8	823.37	578.93	31.185	0.122	0.001775	0.021115	260.13	128.38	2955.9				0.94377	0.60925	0.42486	0							0	0.97638	1.1792e-15	1.5647e-11
C13Q7	1	0.27781		0.00044155	2.8179	32.076												13.703	22.196	0.84222	0.38793	19.586	137.5	0.10773	1.9331e-05	232.32	108.43	120.26	121.99				0	1.6424e-11	1.1595e-06	2.6566e-15							0	0.50347	0	0.56097
	2	0.27254		0.0077314	0.13623	26.914												1.1651	58.202	30.413	2.1707	81.343	69.991	4.0812	56.499	94.464	9.7755	132.67	10.532				0.36221	0.91773	1.0319e-08	0.18803							7.4588e-05	6.0749e-13	1.1922e-14	0
	3	0.07648		0.0029829	0.003025	34.504												74.748	1306.2	540.03	1107.7	39813	2120.6	0.14815	0.001461	4.0046e-15	201.39	103.02	5768.7				0.93302	0	0.38422	0							0	0.97996	0.26791	0
	4	0.075816		0.0054236	0.0029562	30.53												56.328	579.38	158.91	1321.7	1.2429	1079.7	0.18915	0.0017567	1.714e-13	88.036	50.502	3007				0.91347	1	0.36643	0							2.2724e-10	0.96835	0	0
	5	0.075816		0.0054235	0.0029562	30.53												56.328	579.38	158.91	1321.7	26.677	82.583	0.18915	0.0017567	4.6803e-17	88.036	50.502	3006.9				0.91347	1	0.36644	0							6.944e-14	0.96835	0	0
C13Q8	1	0.52461		0.011211	48.786	6.5372												0.47292	26.884	19.591	41.569	2.2867	5.1536	28.089	11.156	15.137	23.325	7.012	1.4975				0	0.62514	0	2.0201e-13	1.6138e-12	1.5558e-08	0	0	0.00045559	0.00017962	7.207e-16	0.0065243	0.064642	0	0.42154	1.2771e-11	1.7681e-15
	2	0.27608		0.00075205	1.1196	824.95												2128	153.27	388.4	72.166	514.24	18.729	195.71	968.13	2.3977	242.93	506.21	3.6399				0	0.95354	0.14108	0.00022098	1.7556e-07	6.1061e-09	0	0	0	0	3.5131e-18	0	0.33905	0	6.7655e-06	3.9105e-07	0
	3	0.097551		0.0066119	2.7781e-19	4.8607												4.0611e-16	285.45	237.19	2.447	876.26	1.8174	1.3886	0.020291	4.6257e-16	994.15	276.56	1315.8				0	0.98733	0	0	0.47725	1	0	0	0	0	0	0	5.3784e-20	0	0.44591	0	0.00016209
	4	0.081089		0.007291	0.013394	31.236												78.445	304.53	72.922	277.91	704.81	69.248	0.495	0.0059797	7.5889e-16	8.5202	4.562e-12	844.16				0	0.95118	1	0	1	1	0	0	0	0	0	0	0	0	0.89631	0	1
	5	0.095269		0.0089028	8.933e-20	6.3256												22.969	142.06	120.12	3775.3	16116	671.83	1.3854	0.021316	6.194e-17	486.02	2919.5	3.3634				0	0.97483	1	0	0.46469	1	0	0	0.78342	0	0	0	0	0	0	0	0
C13Q1	1	0.10983		1.4023e-05	0.0014672	18.153												9598.6	1454000	3850400	5117.1	13372	176540	0.031972	0.052861	0.0063267	201.25	1800.8	2693600
	2	0.099746		1.7458e-05	0.00078149	20.768												21.268	4097500	1827700	4108.1	548050	70212	0.012957	0.031278	0.0048154	22.092	4008.9	10112000
	3	0.16694		3.3742e-22	0.022893	0.38537												30907	24257	33233	59669	14071	2289.4	3896.5	1574.5	567.33	5944.6	4739.6	14870
	4	0.11409		1.8265e-05	4.0483e-06	16.151												776.82	2594800	2303900	795460	2010.1	110870	0.034514	0.032672	0.0046057	20.668	7347600	2878100
	5	0.10201		5.1658e-05	0.00027913	25.609												1.6182	314520	527450	22774	3226500	72374	0.009014	0.021384	0.0026777	294.12	0.28201	8428200
C13Q3	1	0.077656		0.0049713	5.2799e-06	35.222												36.902	578.9	249.25	1192100	582880	494.67	0.18801	0.0020628	5.5882e-09	3959.9	3480.9	53207		65.957	276070
	2	0.44677		0.011525	20.009	28.778												47.19	7.9383	18.94	4.116	4.3195	9.1117	196.61	196.11	252.3	149.05	52.995	15.724		19.151	239.6
	3	0.077287		0.0041279	0.00031831	37.199												48.283	709.32	352.29	24072	99567	1487.5	0.17531	0.0020536	4.3489e-17	675.65	502.85	6392.3		63.029	333.75
	4	0.077287		0.0041279	0.00031831	37.199												48.283	709.32	352.29	24072	87.39	2075	0.17531	0.0020536	2.8821e-16	675.65	502.85	6392.3		63.029	333.75
	5	0.077287		0.0041279	0.00031831	37.199												48.283	709.32	352.29	24072	298.62	138.07	0.17531	0.0020536	1.5462e-17	675.65	502.85	6392.3		63.029	333.75
C13Q2	1	0.084786		0.0077442	1.1676e-08	23.52												36.257	74.685	143.04	3905.9	39660	17725	0.45549	0.0033421	3.0907e-06	192630	25711	65109		0.0072094	22282
	2	0.12368		1.4022e-05	5.8837e-06	8.2943												233.31	3857700	3201100	2818.8	525400	4936100	0.024623	0.038	4.751e-06	107780	1097500	3120000		192880	4186000
	3	0.12219		4.319e-23	1.9277	0.19192												8819.6	776.16	2578.9	0.16082	83.028	518.92	13876	0.037104	7.0687e-16	3811.8	2669.3	2342.2		1146.9	0.0031993
	4	0.17853		0.024732	9.6389e-05	765770												41.611	47.139	0.0007264	19185000	579280	1295000	2019100	12751000	686500	2.3146e-08	5.4352e-08	240.28		0.011567	1950400
	5	0.09304		0.0095602	4.7192e-20	4.1806												41.065	252.44	58.036	382.11	234.44	733.68	15.098	0.021826	5.0973e-17	112.69	40.297	23.824		0.0082616	218.76
C13Q4	1	0.2508		0.00043709	0.099603	1557												25.568	1199.3	4902	64.961	123.16	723.4	18.174	70.783	0.13393	27.441	132.31	609.02		2906.3	2142.7
	2	0.32008		0.0048429	0.80818	10.995												119.79	251.36	252.15	19.314	2.045	69.003	136.17	382.8	76.554	34.863	559.09	487.7		1749.6	91.056
	3	0.28964		9.9112e-05	0.18765	717.03												305.65	222.4	63.687	82.557	9.3381	7.879	15.23	730.57	85.428	134.51	434.35	21.619		1057.1	843.09
	4	0.28706		6.9668e-08	0.34959	63.489												514.51	2.4329	1271.3	491.86	966.31	1146.1	713.29	6.4305	133.13	43.117	33.68	31.49		1482.5	1102.6
	5	0.32082		0.0015565	1.451	196.07												531.77	0.65874	140.65	6.1432	423.79	241.57	1.2241	101.86	47.043	0.043504	96.948	50.812		737.8	461.14
C14Q5	1	0.071834		0.0026944	0.0073331	55.614												101.96	2.0221e-13	2099.9	150.36	69.006	553.35	0.054316	0.00097654	0.0084484	285.88	1.2019e-12	1403.7				0.94792	0.5941	0	0.48916							0	0.98807	5.0634e-12	0
	2	0.071227		0.003441	0.0084294	52.216												88.142	3.5591e-15	1242.3	141.63	28804	4072.7	0.061888	0.001076	0.0016792	225.51	1.2437e-13	830.26				0.94275	0.57544	1	0.46327							0	0.97443	0	0
	3	0.27506		0.0025576	1.1036	539.48												195.37	5.6857	10.992	1.4313	157.56	497.17	2.3989	81.104	50.846	236.53	256.71	97.572				0.98493	3.0564e-08	8.3494e-05	0							8.9829e-09	0.00036126	0.00010306	0
	4	0.071208		0.0032741	0.0084069	52.375												91.229	2.2517e-09	1385.1	143.82	1147500	1559800	0.060305	0.0011017	6.4114e-12	231.5	4.1081e-11	900.44				0.9417	0.57524	1	0.46193							0.040437	0.9727	1.5041e-08	0
	5	0.49105		0.0016641	31.288	65.564												63.316	1.4232	5.7088	15.347	10.591	83.596	0.90132	149.78	27.466	130.54	46.197	31.214				0.95817	6.4685e-14	0.15897	0.83601							0.030557	0	0.0053899	0
C14Q6	1	0.081789		0.0086683	0.026987	45.072												70.978	9.2673e-13	96.867	3.2335e-14	17.311	53.627	0.087645	0.0024477	0.13043	73.802	1.416e-14	85.217				0.94854	0.43387	0	0							1.9896e-15	0.91636	0	0
	2	0.075065		0.0044627	0.05208	44.963												134.14	5.2294e-10	423.92	7.6481	304.42	167.64	0.069088	0.0014891	9.6047e-12	71.219	1.1412e-10	147.94				0.96716	0.35711	0	0							1.6755e-10	0.90315	1.3046e-12	0.92894
	3	0.071632		0.0040182	0.010363	54.739												88.292	4.2782e-13	808.85	127.53	829.79	823.08	0.052527	0.00093583	0.0093868	190.45	1.7771e-12	571.66				0.95165	0.42631	0.44812	2.6023e-13							0	0.92374	0	0
	4	0.091992		0.019735	3.0525e-09	29.647												0.86873	31.577	10.911	368140	6372.4	31002	0.10702	0.0036758	0.139	250140	6303.2	296950				0.96081	0.5068	0	0.45883							0	0	0	0
	5	0.23715		0.01681	0.028365	1.8992												8.9833	49.841	0.99675	2.7841	6.5356	124.57	17.229	2.5877	9.1811	12.225	2.9234	136.22				8.6196e-05	0.8631	0.017791	0.68789							0.081044	9.1622e-19	0.7844	0
C14Q7	1	0.08311		0.0013874	0.0092919	38.619												254.76	3.8833e-09	8479	255.86	30.342	1062.3	0.0043224	0.0040198	5.6941e-14	191.79	1.9774e-09	3100.8				1	1	0	1.9363e-08							0.37508	0.94714	1	0.5034
	2	0.088798		0.0040097	0.0031063	24.876												86.698	1.1741e-14	954.63	8.1654e-14	191.4	936.85	0.0094113	0.0060512	0.044286	173.1	1.5422e-13	3037.1				1	1	0	0							0	1	0	0
	3	0.080815		0.0010834	0.0016646	44.208												178.93	7.389e-08	16140	715.56	441.45	1432.6	0.0033675	0.0032273	3.9527e-13	829.66	4.9076e-08	17419				1	1	0.3681	0							0.3279	1	0.79808	8.9195e-08
	4	0.091796		0.010156	9.7388e-09	18.937												40.411	0.0075385	113.35	151.15	22533	2961.2	0.0097502	0.0054063	1.9993e-05	103740	39608	49776				0.99856	0.99999	0	0.99994							0	0	0	0
	5	0.35676		0.0015218	4.8543	8.9274												147.72	6.0697	1.9462	0.015378	180.97	126.78	308.69	207.3	22.98	110.5	232.94	94.285				0.011827	0	0.23398	0							0	3.4814e-07	1.0152e-09	7.6883e-11
C14Q8	1	0.088393		0.0035072	0.00071577	38.411												944.27	1188.4	9.1641	1169.1	2199	5738.7	0.11556	0.0030293	1.3907e-19	4.9999	5.0982e-14	23553				0	0.94393	1	0	1	0.76199	0	0	0	0	0.0026398	0	0	0	0	0	0.56473
	2	0.23036		0.00055047	0.72441	647.8												12.463	145.83	211.64	20.279	415.01	124.67	167.32	18.673	22.613	306.77	157.68	7.6527				0	0.90116	3.5142e-09	0	0	0.99968	0	0.0028564	1.61e-08	0	0	0	1.068e-11	7.4455e-05	0	0	0.81224
	3	0.076437		0.015634	2.9118e-06	50.622												37.525	0.045348	23.177	1819600	1004	11.151	0.080758	0.0014617	0.07884	4225.9	0.95684	5126.1				0	0.90922	0.99911	0.28025	0.99985	0.85091	0	0.99997	0	0	0	2.7209e-17	0	0	0	0	0
	4	0.49571		0.00072952	5.1039	217.74												33.711	577.55	107.18	131.8	1.1342	19.661	0.60496	190.46	140.41	17.826	37.93	36.751				0	7.3157e-05	1.1474e-18	0	0.050857	0	8.745e-18	6.6609e-14	3.6296e-05	0.010998	0	0.99103	0	0.00057692	0	0.0070592	0
	5	0.075812		0.01187	0.012688	55.757												54.306	6.196e-13	43.694	310.76	53.967	0.0022738	0.10448	0.0015284	0.19117	87.063	3.9117e-12	42.693				0	0.91341	1	0.32616	1	1	0	0	0	0	0	1.3806e-09	0	0	0.95149	1.0161e-08	0
C14Q1	1	0.10035		0.00028684	0.00089935	17.483												1368	3.9358e-11	238210	13936	3124.4	65084	0.062067	0.017492	0.0017779	1.2778e-17	738.37	96764
	2	0.16261		5.2494e-20	0.023586	0.47109												2673.6	16056	3.1278	52520	10160	8205.7	1637.2	12.697	424.84	3191.1	4692	160.35
	3	0.10035		0.00028684	0.00089935	17.483												1368	1.9206e-11	238210	13936	22536	29998	0.062067	0.017492	0.0017779	4.8881e-14	738.37	96764
	4	0.16261		1.5184e-20	0.023586	0.47109												5319.4	19848	36659	52520	797.38	6671	1637.2	12.697	424.84	6.46	2226.3	54722
	5	0.1008		8.0999e-05	0.00022743	16.402												4413.2	92.829	3271000	218670	10788	277830	0.043399	0.016828	0.00023754	4.5727e-06	40663	289260
C14Q3	1	0.081442		0.0034427	0.00034935	50.499												67.859	8.1192e-12	1487.8	9523	260.07	163.73	0.016799	0.002158	2.4658e-20	968.65	8.4366e-14	6356.4		59.622	248.2
	2	0.088905		0.010538	7.7256e-06	60.497												0.00012064	5.8566	163.86	665550	262250	66602	0.012619	0.00044385	0.014022	5155.9	579.05	4360.5		62.223	2453.2
	3	0.30718		2.5354e-05	2.8022	21.534												2480.5	1179.8	529.63	242.6	190.74	297.73	1658.2	381.82	246.01	520.25	6293	1337.6		34.194	342.87
	4	0.081442		0.0034427	0.00034935	50.499												67.859	1.3385e-13	1487.8	9523	3210.2	2812.4	0.016799	0.002158	5.6928e-16	968.65	6.0979e-13	6356.5		59.622	248.2
	5	0.19435		0.0029389	1.9286	15.015												1.3003	192.38	79.105	11.726	140.02	115.9	20.186	14.405	238.05	82.381	0.016174	3.3236		50.028	326.12
C14Q2	1	0.081495		0.0032314	0.00033965	49.593												73.026	1.7169e-12	1719.1	9742.8	143.2	4821.9	0.011297	0.0021846	3.0113e-19	984.75	2.5604e-12	7001.7		0.0069744	0.0018245
	2	0.12677		0.004362	2.2458e-17	0.006534												1.2026e-13	2.342e-14	1481.9	296.03	15.491	5.9493	2722	4398	8.1118e-16	1.8765	641.03	119.69		2190.5	1007.2
	3	0.13124		0.013784	9.7871e-13	530470												0.0018639	517.34	14.569	10888	9883.3	925.89	1.1133e-05	4.1671e-07	3.9294e-10	34191	13664	48092		0.01426	7950
	4	0.086588		0.0047351	3.8964e-08	35.015												42.985	0.0092578	748.64	16118	40536	5040.4	0.021778	0.0028117	5.1251e-06	109460	35871	158340		0.0073745	723.62
	5	0.082406		0.0032127	1.4333e-06	46.622												45.642	0.032711	1938.3	1091300	17683	581410	0.013883	0.0021853	8.3034e-07	17245	4.0926	168820		0.0065111	56378
C14Q4	1	0.32675		0.00092381	2.7104	264.42												23.012	21.518	734.3	0.47736	461.73	2040.4	42.423	3.3894	635.01	29.006	1390.5	524.12		2907.8	857.34
	2	0.081005		0.0030396	0.0005443	45.201												86.052	9.0877e-12	1947.7	7118	73530	61380	0.0060357	0.0020019	1.2265e-17	725.19	7.3809e-14	5046.4		7757.9	52964
	3	0.37724		0.0050514	4.3879	259.69												5.1724	42.389	5.2539	87.576	175.62	1.8401	53.66	4.8956	76.453	10.669	0.014778	50.947		621.58	936.5
	4	0.34955		0.017647	0.86131	10.628												0.017574	1136.3	137.61	43.298	37.603	4725.8	606.23	113.35	589.77	4.5683	0.0044908	144.59		2186.4	647.35
	5	0.23996		0.0022831	0.83985	11.474												4.076	128.59	706.69	9.4956	30.748	45.094	84.958	1474.7	481.47	36.223	9.1248	8.1804		2352	169.9
C15Q5	1	0.29751		4.5366e-05	1.745e-07	15539												43581	18619	8970.9	17794	13836	176620	1.1293e-06	230580	43503	1696.5	6330.2	11397				0	0.66993	0.99482	0							0	0	0	0
	2	0.078387		0.0096751	0.006559	29.792												119.29	40.142	33.615	6507.1	7789.6	39627	0.11073	0.0028324	2.9873e-14	5.7797	2.5164e-13	101.97				0.88748	0.90847	1	0							0	0.89222	3.8581e-20	0
	3	0.23934		0.015948	0.016888	87.091												3.237	24.235	216.32	19.331	116.15	13.97	16.975	3.1681	101.37	1.474	0.55205	87.091				0.10301	2.868e-11	3.1274e-06	0.16598							0.00062862	7.1732e-08	0	0.78887
	4	0.10445		0.0020278	6.9725e-18	8.5777												301.5	735.77	3512.9	3.2446	1669.3	43.137	0.11178	0.012895	1.4127e-13	11.36	523.28	3.2761				1	0	0	4.0158e-10							0	0	4.1674e-20	0
	5	0.10445		0.0020278	6.9725e-18	8.5777												301.5	735.77	3512.9	3.2446	1669.3	43.137	0.11178	0.012895	1.4127e-13	11.36	523.28	3.2761				1	0	0	4.0158e-10							0	0	4.1674e-20	0
C15Q6	1	0.076664		0.0034112	0.051999	42.971												218.39	266.1	628.34	5.0681	19.598	1948	0.057582	0.0015966	1.8202e-15	96.366	3.617e-13	212.05				0.96105	0.37912	0	0							0	0.90651	0	0.97724
	2	0.07633		0.00077833	0.075573	45.532												1281.1	1799.3	13786	16.502	263100	19976	0.05	0.0011052	0.26525	133.74	2.4075e-13	448.1				0.95556	0	0.95641	0							0	0.938	0	0
	3	0.07633		0.00077833	0.075573	45.532												1281.1	1799.3	13786	16.502	263100	19976	0.05	0.0011052	0.26525	133.74	2.4075e-13	448.1				0.95556	0	0.95641	0							0	0.938	0	0
	4	0.23534		0.0032015	1.5737	22.88												7.3322	1.1927	311.59	1.3888	268.85	165.44	316.41	35.598	130.53	104.04	6.7657	5.3067				0.73492	1.3985e-10	2.4584e-17	0							0	0.0099917	0	9.7759e-07
	5	0.26174		0.006189	0.04428	146.5												333.3	5.2138	678.94	36.818	10.595	26.432	53.473	2160.8	892.61	54.069	592.07	528.14				0.98543	4.4142e-19	0	0.99965							0	0	0	0
C15Q7	1	0.094343		0.012698	0.00080039	9.1493												81.436	22.933	16.229	35196	1778.9	7006	0.33727	0.01885	3.0616e-15	7.265	1.9904e-12	304.06				0.92152	1	0	0.59043							0	0	0	0
	2	0.094343		0.012698	0.00080039	9.1493												81.436	22.933	16.229	35196	1778.9	7006	0.33727	0.01885	3.0616e-15	7.265	1.9904e-12	304.06				0.92152	1	0	0.59043							0	0	0	0
	3	0.27861		2.8461e-05	0.024831	1360												92.593	5861.4	261.64	4371.6	9.6628	3596.9	9034.4	2418.9	194.9	84.134	833.34	65.517				0.94256	0	0	0							0	0	0	0
	4	0.085994		0.0010387	0.0043314	43.712												365.92	297.3	17442	384.94	300.94	3029.6	2.2207e-18	0.023359	0.045123	600.56	9.8097e-12	6562.8				0.91826	1	0.51014	0							0	1	0	0
	5	0.55001		0.1161	1.9227	48.364												0.24814	1.8651e-10	1.1864	29.05	34.91	46.612	0.51545	7.1736	14.912	21.328	60.544	28.97				0.28861	0	0.41038	0							6.186e-07	1.8617e-11	0.37295	1.2397e-20
C15Q8	1	0.097489		0.0069223	2.611e-18	11.437												99.59	131.98	203.34	467.61	1009.2	293.92	0.16541	0.0058321	4.0917e-15	242.34	1090.3	49.712				0	1	1	0	0.39776	1.2643e-13	2.253e-13	0	9.1469e-19	0	0.9912	0.0049477	0	0	0.2902	0	0
	2	0.23876		2.731e-05	2.7029	1965.6												353.74	3043.2	548.08	17.61	1613.1	121.89	1389.5	83.093	704.8	75.581	20.248	390.4				0	0.642	0.030073	0	0	0	4.5661e-05	0	0	0	0	2.9683e-19	0	3.0567e-06	0.81066	0	0
	3	0.07562		0.0022895	0.07388	43.445												373.8	506.31	1561.7	21.254	1236.2	574	0.065139	0.0012723	0.080093	70.636	1.3618e-13	143.52				1.8015e-08	0.95783	1	0	1	0	3.4304e-18	0	0	0.63507	0.007385	0	0.047618	0	0.92034	0.84637	1
	4	0.24568		0.061974	0.007547	48.821												0.51663	1.126	6.8333	107.98	18.11	25.482	172.33	8.6402	0.00041161	141.22	2.9175	45.816				0.9997	0.85409	0.66518	0	2.4718e-08	9.9369e-19	0	0.0057713	4.4113e-06	0.41733	0	0	0	0	3.3302e-10	0.99485	0.48468
	5	0.24568		0.061974	0.007547	48.821												0.51663	1.126	6.8333	107.98	18.11	25.482	172.33	8.6402	0.00041161	141.22	2.9175	45.816				0.9997	0.85409	0.66518	0	2.4718e-08	9.9369e-19	0	0.0057713	4.4113e-06	0.41733	0	0	0	0	3.3302e-10	0.99485	0.48468
C15Q1	1	0.16415		0.010623	0.00036589	6599.9												0.00012022	0.0032704	223.79	94843000	16746000	1901000	73432000	0.0012763	3258700	7.2474e-05	0.00037608	0.0026453
	2	0.16415		0.010623	0.00036589	6599.9												0.00012022	0.0032704	223.79	94843000	16746000	1901000	73432000	0.0012763	3258700	7.2474e-05	0.00037608	0.0026453
	3	0.16416		0.010613	0.00029015	6316.7												2.1839e-05	0.0016877	223.71	153170000	678270	1253700	24487000	0.0013487	11788000	0.00011941	0.033584	0.0036308
	4	0.10485		7.2193e-05	4.8358e-05	14.131												4807.7	3444.1	5231400	6866000	365.79	2169500	0.057213	0.01113	2.0413e-08	0.019917	309810	216840
	5	0.10226		0.00024887	0.0017634	17.64												1915.1	2074.7	336300	3586.8	26333	2386.8	0.074433	0.013663	3.7744e-16	2.567e-14	9.2023e-11	112110
C15Q3	1	0.082387		0.0021477	0.00085559	46.557												174.74	337.82	3780.8	5328.4	384.31	728.19	0.016136	0.0019082	5.5247e-16	833.18	8.0437e-13	5340.1		58.049	263.61
	2	0.082387		0.0021477	0.00085559	46.557												174.74	337.82	3780.8	5328.4	34.99	102.75	0.016136	0.0019082	1.9549e-18	833.18	9.2338e-12	5340.1		58.049	263.61
	3	0.082387		0.0021477	0.00085559	46.557												174.74	337.82	3780.8	5328.4	3747.7	3515.1	0.016136	0.0019082	5.3173e-15	833.18	2.6552e-12	5340.1		58.049	263.61
	4	0.082387		0.0021477	0.00085559	46.557												174.74	337.82	3780.8	5328.4	37.25	1531.6	0.016136	0.0019082	1.389e-15	833.18	2.2554e-13	5340.1		58.049	263.61
	5	0.082387		0.0021477	0.00085559	46.557												174.74	337.82	3780.8	5328.4	2269.1	5416.2	0.016136	0.0019082	6.8067e-16	833.18	1.0464e-11	5340.1		58.049	263.61
C15Q2	1	0.08245		0.0021427	0.00095083	46.188												181.93	355.57	3754.7	5072.6	64.549	31004	0.011477	0.001797	7.7536e-17	760.91	2.6124e-11	4831.3		0.0072103	0.0017194
	2	0.08245		0.0021427	0.00095083	46.188												181.93	355.57	3754.7	5072.6	5066	2060.4	0.011477	0.001797	4.4234e-15	760.91	6.947e-12	4831.3		0.0072103	0.0017194
	3	0.12501		2.757e-19	1.6607	0.83364												36.366	66.12	0.010746	1.3657	7.2268	15.457	63.662	0.15522	218	9.327	157.07	12.913		429.15	0.004865
	4	0.083934		0.0023554	1.3121e-06	42.91												94.261	246.29	3626	1172400	44227	10842	0.014738	0.0017222	3.2625e-06	25511	5301.6	188230		0.0065469	229680
	5	0.08245		0.0021427	0.00095083	46.188												181.93	355.57	3754.7	5072.6	9983.8	26279	0.011477	0.001797	1.4498e-15	760.91	2.88e-12	4831.3		0.0072103	0.0017194
C15Q4	1	0.082192		0.0022254	0.0030996	43.15												238.71	424.09	2956.8	2727.5	100.05	511.61	0.0067105	0.0015415	5.6646e-17	321.68	1.762e-12	1443.4		6294.1	46955
	2	0.39126		0.00063821	12.908	484.48												361.88	58.658	6.685	5.9586	50.676	36.206	25.641	10.271	3.9439	237.28	2.7927	47.332		1104.4	82.372
	3	0.39126		0.00063821	12.908	484.48												361.88	58.658	6.685	5.9586	50.676	36.206	25.641	10.271	3.9439	237.28	2.7927	47.332		1104.4	82.372
	4	0.39126		0.00063821	12.908	484.48												361.88	58.658	6.685	5.9586	50.676	36.206	25.641	10.271	3.9439	237.28	2.7927	47.332		1104.4	82.372
	5	0.082192		0.0022254	0.0030996	43.15												238.71	424.09	2956.8	2727.5	243560	16271	0.0067105	0.0015415	2.0468e-15	321.68	3.2923e-15	1443.4		6294.1	46955
C2Q5	1	0.19842		0.032903	0.0047906	250.77		761.17	1.0261	88.834	12.198																						0.82908	0	0.74321	0.17976							0.00012135	0.1363	0.85045	0
	2	0.10285		0.029449	0.35361	30.693		7.9454	60.041	8.2948	36.735																						1	1	0	0							0	0.79617	0	0.86032
	3	0.10285		0.029449	0.35361	30.693		7.9454	60.041	8.2948	36.735																						1	1	0	0							0	0.79617	0	0.86032
	4	0.10675		0.021536	0.0011106	0.1705		34.594	85.585	2.9556	36589																						1	0.82415	1	0							0	0	0	0
	5	0.088021		0.019073	0.0024947	33.52		10.784	2.263	101.46	542.89																						0.91244	0.47484	1	0.27489							0	0.98552	0.96532	0
C2Q6	1	0.097835		0.022792	0.38024	17.578		10.712	4.7893	7.0059	280.44																						0.92573	0	0.75765	0.85241							0	0.9304	0	1.0361e-12
	2	0.088008		0.01912	0.0032735	34.496		10.516	2.4045	99.137	475.93																						0.91155	0.47358	0.28569	0							0	0.98319	0	0
	3	0.1547		0.056943	0.47422	14.694		8.4424	61.307	58.744	0.024772																						0.9664	8.2866e-07	0.95387	0.13785							0.26921	0.54939	0.037573	0
	4	0.1547		0.056943	0.47422	14.694		8.4424	61.307	58.744	0.024772																						0.9664	8.2866e-07	0.95387	0.13785							0.26921	0.54939	0.037573	0
	5	0.1547		0.056943	0.47422	14.694		8.4424	61.307	58.744	0.024772																						0.9664	8.2866e-07	0.95387	0.13785							0.26921	0.54939	0.037573	0
C2Q7	1	0.10801		0.021083	0.001379	0.16793		36.273	83.497	1.3816	3674400																						0.86986	1	0	0							0	0	0	0
	2	0.097974		0.016604	0.089105	11.988		12.687	0.51124	17.043	366.19																						0.94424	2.3868e-11	0.26917	1							0	0.96467	0.69673	0.60307
	3	0.13211		0.021764	1.2148	2.8358		0.22187	338.16	0.098322	629.27																						0.70629	0.96519	1	1							0.32674	1	1.7121e-12	0.66823
	4	0.2854		0.0019322	0.29034	96.1		14.67	221.47	0.74942	30.61																						9.8438e-10	0	0	0.92541							0	2.1894e-14	0	0.58185
	5	0.096441		0.022677	7.5826e-05	20.709		12.958	0.28419	87.401	2733.6																						0.92206	1	0.20251	0							1.219e-09	0.99169	1	0.25339
C2Q8	1	0.089602		0.024937	0.00554	16.177		7.6996	76.323	731950	129.66																						0	0.84771	1	0.27511	1	0	0	0	0	0	0	0	0	0	1	0	0
	2	0.45879		0.0071401	1.4563	66.305		15.232	5.8845	46.819	10.336																						1.4439e-12	0.18004	0	4.8337e-07	0	0	1.0569e-06	0	0.61178	0	0.040523	0.033923	0.0059499	6.6657e-07	0.00025947	2.0843e-10	0.0082652
	3	0.09008		0.02417	0.011335	15.387		7.7476	83.094	755110	89.209																						0	0.8377	1	0	1	1	0	0	0	0	0	0	0	0	0.95688	0	1
	4	0.10634		0.023567	0.0013559	0.25545		64.988	30.258	1.4103	12821000																						0	0.99999	0.96137	1	0	1	0	1	0	1	0	0	0	0	0	0.91243	0.99999
	5	0.11689		0.033456	0.07695	35.509		1540600	0.37842	2.8943	16986																						0	1	1	0	0	0	0	1	0	0	0	0	0	0	1	0.63956	0.74969
C2Q1	1	0.16788		0.00011493	0.050807	0.12892		50.657	13001	5389.6	3.8729e-16
	2	0.16092		0.0001448	0.0144	0.010997		170140	20224	1.6101	56729
	3	0.16092		0.00014582	0.014427	0.011069		98132	20057	1.2982	389770
	4	0.16788		0.00011493	0.050807	0.12892		50.657	13001	18621	1.4525e-13
	5	0.16813		1.6038e-17	0.051793	0.13223		50.32	12816	60.004	24.157
C2Q3	1	0.095831		0.018321	0.058548	7.9345		6.2988	125.01	15.17	421.88																				49.886	254
	2	0.095831		0.018321	0.058547	7.9345		6.2988	125.01	15.17	421.88																				49.886	254
	3	0.095831		0.018321	0.058547	7.9345		6.2988	125.01	15.17	421.88																				49.886	254
	4	0.095831		0.018321	0.058547	7.9345		6.2988	125.01	15.17	421.88																				49.886	254
	5	0.38388		0.32797	9.5177	41.628		371.76	0.46974	0.086441	0.61066																				100.6	28.588
C2Q2	1	0.16914		0.00021131	1.8641e-10	0.010989		66713	11660	18591	11996																				0.019753	21054
	2	0.16914		0.00021131	1.8641e-10	0.010989		66713	11660	18591	11996																				0.019753	21054
	3	0.12858		2.1266e-17	1.1624	11.458		11.093	21.349	2.5532	51.394																				71.583	0.0049393
	4	0.12858		2.1266e-17	1.1624	11.458		11.093	21.349	2.5532	51.394																				71.583	0.0049393
	5	0.23033		0.014814	6.8691e-18	9.029e-17		0.52444	11.59	3.3492	8.4891																				67.246	34.684
C2Q4	1	0.30017		0.019965	8.4444	766.8		17.352	8.5108	822.98	10.841																				1411.5	3333
	2	0.1038		0.015275	0.08549	0.75056		60.35	81.676	1.1189	1139300																				9739.3	4066
	3	0.5477		8.0498e-11	439.46	4442.4		96.984	18.339	550.28	1868.7																				891.23	10876
	4	0.096073		0.017039	5.6016e-08	28.306		14.914	0.15096	94.653	140920																				6790	13682
	5	0.44615		0.0014022	2.7418	32.028		66.775	26.093	0.097285	3.9936																				6.0185	14.55
C1Q5	1	0.17784		0.047463	0.014455	1.0604		622.51	519.73	250.46	352.29																						1	1	0	1							1	0	0	1
	2	0.17951		0.04607	2.3933e-18	0.6417		1105.4	948.73	239.15	26.786																						1	1	1	0							0	0	1.0802e-06	0
	3	0.09737		0.0095685	0.058215	0.26117		10.17	714.96	81.825	66.531																						0.94993	0.84634	0	0							0	0.80883	0	9.2177e-10
	4	0.10298		0.028352	0.84363	12.84		0.057517	4.5514	377.57	2.3907																						0	1	1	0							0.063018	0.87831	0.24168	1.4184e-09
	5	0.17673		0.048719	9.6224e-19	0.60371		579.6	164.13	428.69	104.97																						0	1	1	1							0	0	0	0
C1Q6	1	0.15215		0.054777	0.018921	0.36348		153.89	21.818	313.61	94.893																						1	0.74508	1	1							1	0	2.5416e-20	9.4044e-13
	2	0.17026		0.049725	9.4263e-19	0.57743		417.04	107.11	49.78	300.07																						0	1	0	1							0	4.7231e-17	0	0.99883
	3	0.17026		0.049725	9.4263e-19	0.57743		417.04	107.11	49.78	300.07																						0	1	0	1							0	4.7231e-17	0	0.99883
	4	0.17026		0.049725	9.4263e-19	0.57743		417.04	107.11	49.78	300.07																						0	1	0	1							0	4.7231e-17	0	0.99883
	5	0.14504		0.048959	0.36246	1.826		133.94	95.301	94.527	258.84																						1	1	1	1							0	1	1	0
C1Q7	1	0.15426		0.054008	3.7039e-18	0.18529		127.68	3.3598	29.814	29.35																						1	1	1	0							0.66051	0	0.069477	0.99573
	2	0.15531		0.044576	0.69699	6.6873		659.9	932.41	59.248	51.097																						1	1	0	0							0	1	0	0
	3	0.15531		0.044576	0.69699	6.6873		659.9	932.41	59.248	51.097																						1	1	0	0							0	1	0	0
	4	0.13498		0.0073158	1.796	4.333		45.689	0.46301	6.0376	12.297																						1	0	3.8493e-17	0							0.37683	1	0.14437	0.74151
	5	0.16682		0.05274	2.3161e-15	0.20138		174.86	118.27	148.61	4.214																						0	1	1	1							6.567e-16	0.99998	0	0
C1Q8	1	0.19775		0.037116	0.012471	1.5353		4.0173	12.517	125.76	0.022467																						0.37434	0	1	0	1	1	0	2.2926e-14	0	0	1.1254e-09	1	0	0	0	1	0
	2	0.17541		0.045963	0.34365	5.7905		162.83	8.2866	119.68	154.56																						0.065273	1	1	0	0	1	4.8322e-12	1	0.0021072	1	0.028437	0.52343	0	0	1	1	1
	3	0.17689		0.032397	0.67975	12.813		26.313	13.502	14.04	36.795																						0	1	0	1	1	0	0	0	0.68413	0	0	0.54538	0	0.003814	1	4.0603e-12	1
	4	0.21049		0.025837	4.4476e-18	1.5382		335.53	1836.6	68.378	366.55																						0	0	0	0	1	0	0	0	0.96665	0	0	0	0.00019194	0	0	0	0.99839
	5	0.19581		0.037635	0.00808	1.6558		1834.8	1644.8	556.97	17.091																						0	0	0	0	1	1	0	1	0	0	1.3611e-18	1	0	0	0	0	0
C1Q1	1	0.22635		0.016629	4.0553e-17	0.073773		127.88	102.45	429.89	0.013836
	2	0.23982		0.026099	5.4621e-14	102760		655.68	7084.8	5145.9	33636
	3	0.20511		0.024587	2.0193e-06	12133		0.0215	1.6985	778.1	2254.5
	4	0.23982		0.026097	1.8427e-13	103280		22279	10048	50760	8843.2
	5	0.22635		0.016629	1.9544e-18	0.073773		188.19	51.457	49.292	0.00026686
C1Q3	1	0.14502		0.042715	0.27335	0.706		16.281	184.41	3092.3	40201																				210800	127.17
	2	0.12059		0.029353	0.011955	0.049628		0.046574	11.224	28.041	385.39																				611.41	51.016
	3	0.13638		0.032598	0.14352	2.262		57587	81234	21178	275480																				2256100	126.48
	4	0.13638		0.032605	0.1435	2.2599		97544	431730	329040	4277700																				1179300	126.5
	5	0.14732		0.043635	0.15618	0.078624		419140	4600300	350980	171890																				19673000	81136
C1Q2	1	0.16145		0.0042752	1.3511	0.77355		3.9908	2.1856	325.36	34.37																				3.1917	0.0018231
	2	0.14739		0.045742	0.19373	0.30705		111.4	3.8924	45.309	176.57																				2.7142e-19	0.0056491
	3	0.14951		0.053796	6.6266e-16	0.062712		1.2644	0.59394	69.949	15.781																				3.5516e-18	20.744
	4	0.23033		0.014814	1.4718e-20	4.2946e-17		21.323	0.0074808	8.5558	19.278																				28.278	10.486
	5	0.18684		0.00021194	9.9441e-18	0.011038		2.2911e-14	11619	236.41	51.479																				2322.5	3916.4
C1Q4	1	0.13326		0.032134	0.14015	2.2916		93580	14166	24565	319520																				34594000	23711
	2	0.12296		0.0025416	1.1945	5.9553		0.11505	9.1148	42.135	0.87504																				1.8801	12357
	3	0.12138		0.029829	5.4216e-13	0.034369		0.12693	19.419	15747	83.432																				17173	324.46
	4	0.12744		0.020603	0.0015212	11.036		3361200	1589900	3.0821	659.13																				12631	13001000
	5	0.19786		0.031281	3.0495e-07	382780		1319000	1264200	59147	558280																				2931.7	3528300
C3Q5	1	0.098855		0.027717	0.43587	18.985		826.1	15.13	371.19	21.13																						1	1	0.90454	0							0	0.80528	0	1
	2	0.16582		0.053048	0.36138	4.9719		0.26247	0.91734	6.7324	61.199																						1	1	0	1							0	1	1	1
	3	0.14928		0.022209	1.7156e-18	0.14595		254.42	669.4	108.54	16.858																						1	0.80728	2.6884e-16	1							0	1.3398e-06	0	0
	4	0.1643		0.048803	9.7736e-19	0.41916		54.627	907.23	12.243	416.05																						1	1	1	0							1.5634e-14	0	0	0
	5	0.14896		0.028568	0.066281	33.37		1.6913	17299	23.775	870560																						0	1	0	1							0.7085	1	1	1
C3Q6	1	0.11605		0.023415	0.016076	5.4665		1.384	184530	1592.6	345.03																						1	1	0.10033	0.84277							0.38275	1	1	1
	2	0.15207		0.054065	4.8404e-17	0.15188		2.2485	58.19	0.44686	0.0076957																						1	1	1	1							0	0	0	0.036899
	3	0.15257		0.021733	0.68487	5.9898		78.481	63.969	2.911	6.8624																						1	1	5.3256e-20	0							1	0.74743	6.9461e-12	0.62601
	4	0.1373		0.02341	0.53044	7.8096		1.1854	270.24	380.01	75.148																						0	1	0	1							0.30106	1	1	0.60559
	5	0.1448		0.024242	1.2727	11.826		0.56966	2.6808	0.016857	32.196																						0	1	1	0							0.051715	1	0	0.51706
C3Q7	1	0.13463		0.021554	1.2593	3.1098		4.4586	1.5648	0.70081	273.37																						0.90043	1	1	0							0	1	0.20191	0.67373
	2	0.17683		0.048596	0.011436	1.0981		1.6604	15.706	271.22	5.0001e-14																						1	0	0	1							1	0	0	0
	3	0.13399		0.042367	0.0038453	13.165		2.9446	290.06	791.92	575.16																						1	1	0	1							0.63865	1	1	0
	4	0.098302		0.025324	0.01283	7.1106		424.25	46.299	1327	348.08																						0.86928	1	0	0							0.027762	0.92103	0	0
	5	0.12847		0.042015	0.078468	4.6064		0.35064	5290	24.78	193580																						1	1	1	1							0.7709	1	0	0
C3Q8	1	0.18131		0.045372	1.5506e-08	0.44431		11.868	2140600	221.42	166830																						0	0.99989	0	1	1	0	0	0	0	0.99999	0	0	0	0	0	0	0
	2	0.19121		0.040473	0.019867	2.5927		10.02	2.4709e-11	169.95	2.4261e-14																						0	1	0	1	0	0	0	1	0	1	0	1	4.221e-12	6.5062e-13	1	0	0
	3	0.17192		0.05347	0.1298	3.783		2.9552	499.44	0.38938	6.3505																						0.00046116	1	1	1	1	0	0	8.4426e-13	2.8865e-10	1	1.3136e-05	0	7.686e-18	0	1	0	1
	4	0.17458		0.048793	0.028772	0.89953		1.6443	1680.3	47.151	1.7267e-13																						0	1	0	0	1	1	0	1	0	1	0	1	0	0.94952	1	0	0
	5	0.10556		0.029887	0.10682	178.75		597.2	22.379	127.77	982.52																						0	0	1	1.9442e-09	1	4.482e-17	0	0	0.2213	3.0145e-11	0.26119	0	0	0	0.86908	0	0.16826
C3Q1	1	0.23982		0.026126	2.6765e-13	66455		1.7116	29958	10786	6828.9
	2	0.22487		0.016756	3.1198e-12	0.025091		16.451	881650	1848.1	7668.6
	3	0.22635		0.016629	4.8185e-18	0.073773		1.3306	135.34	26.077	12.56
	4	0.22492		0.016837	6.8213e-13	0.027245		17.073	460630	24689	5815.2
	5	0.22531		0.016519	2.7007e-13	0.035802		22.092	22550	33114	20236
C3Q3	1	0.096003		0.017771	0.057914	6.472		433.59	44.606	1348	230.81																				50.37	251.17
	2	0.10544		0.017324	0.0033496	0.70514		7096.8	73.885	27.856	1166700																				101.53	36.764
	3	0.13638		0.032609	0.14343	2.2611		2.5465	38893	15.537	8993500																				2067000	126.47
	4	0.096003		0.017771	0.057914	6.472		433.59	44.606	1348	230.81																				50.37	251.17
	5	0.13638		0.032609	0.14343	2.2611		2.5465	38893	15.537	8993500																				2067000	126.47
C3Q2	1	0.14951		0.053796	1.3463e-16	0.062712		11.736	1.5797e-09	23.518	75.302																				5.8385e-18	177.12
	2	0.14411		0.010385	0.54602	1.3325		16.944	879.62	323.74	186.47																				0.010526	0.00033899
	3	0.23033		0.014814	5.3008e-18	1.2619e-17		159.87	1.259e-13	9.7015	298.46																				90.284	868.43
	4	0.23033		0.014814	5.3008e-18	1.2619e-17		159.87	1.259e-13	9.7015	298.46																				90.284	868.43
	5	0.23033		0.014814	1.6181e-17	9.4162e-17		113.41	3.4614e-15	1.732	16.405																				70.507	4.4957
C3Q4	1	0.23033		0.014814	2.7378e-19	9.082e-18		2.2905	93.909	28.878	5.1648																				8.9143	61.125
	2	0.39042		0.019693	0.064757	1.0989		1.1992	0.0069489	25.69	14.411																				46.259	44.709
	3	0.095443		0.022698	0.05626	4.8003		423.19	65.114	900.34	187.82																				3329.6	40512
	4	0.23033		0.014814	1.205e-16	2.0189e-16		8.9048	5.08	125.55	20.808																				16.163	272.48
	5	0.095443		0.022698	0.05626	4.8003		423.19	65.114	900.34	187.82																				3329.6	40512
[truncated: 3 more columns]
